# Supplementary material for: Supply chains create global benefits from improved vaccine accessibility
Source: Nat Commun. 2023 Mar 21;14:1569. doi: 10.1038/s41467-023-37075-x (PMC10030081; doi:10.1038/s41467-023-37075-x)
Supplement: Supplementary file 4 — Supplementary Data 1 [file 41467_2023_37075_MOESM4_ESM.csv]

NID	RID	SID	Region	Sector	labor	Propotion of critical labor
1	1	1	Australia	Paddy rice	1389	0.381313381
2	1	2	Australia	Wheat	40930	0.698126784
3	1	3	Australia	Cereal grains nec	16271	0.713201955
4	1	4	Australia	Vegetables, fruit, nuts	39245	0.731995243
5	1	5	Australia	Oil seeds	16211	0.594751985
6	1	6	Australia	Sugar cane, sugar beet	6161	0.615432415
7	1	7	Australia	Plant-based fibers	13050	0.416487974
8	1	8	Australia	Crops nec	2506	0.463569835
9	1	9	Australia	Cattle, sheep and goats, horses	70911	0.651282763
10	1	10	Australia	Animal products nec	35213	0.608230047
11	1	11	Australia	Raw milk	23353	0.704450307
12	1	12	Australia	Wool, silk-worm cocoons	20138	0.40234071
13	1	13	Australia	Forestry	28442	0.265877441
14	1	14	Australia	Fishing	20619	0.383861694
15	1	15	Australia	Coal	73119	0.280801781
16	1	16	Australia	Oil	15316	0.146987734
17	1	17	Australia	Gas	21226	0.312220923
18	1	18	Australia	Other Extraction	133583	0.082822322
19	1	19	Australia	Meat: cattle, sheep, goats, horse	36907	0.735189301
20	1	20	Australia	Meat products nec	7356	0.676757229
21	1	21	Australia	Vegetable oils and fats	5297	0.713145956
22	1	22	Australia	Dairy products	32849	0.796413697
23	1	23	Australia	Processed rice	2561	0.440209287
24	1	24	Australia	Sugar	16481	0.651061067
25	1	25	Australia	Food products nec	91597	0.807432283
26	1	26	Australia	Beverages and tobacco products	43069	0.045632776
27	1	27	Australia	Textiles	11057	0.131372785
28	1	28	Australia	Wearing apparel	8878	0.142292346
29	1	29	Australia	Leather products	1481	0.07406504
30	1	30	Australia	Wood products	30877	0.077462049
31	1	31	Australia	Paper products, publishing	66038	0.23384083
32	1	32	Australia	Petroleum, coal products	70994	0.141556463
33	1	33	Australia	Chemical products	47039	0.187853996
34	1	34	Australia	Basic pharmaceutical products	14150	0.592642828
35	1	35	Australia	Rubber and plastic products	37293	0.176469532
36	1	36	Australia	Mineral products nec	45034	0.081198939
37	1	37	Australia	Ferrous metals	47572	0.100449676
38	1	38	Australia	Metals nec	112951	0.095008821
39	1	39	Australia	Metal products	71223	0.112386365
40	1	40	Australia	Computer, electronic and optical products	37263	0.142458089
41	1	41	Australia	Electrical equipment	13278	0.074551546
42	1	42	Australia	Machinery and equipment nec	36764	0.098265562
43	1	43	Australia	Motor vehicles and parts	44996	0.028135029
44	1	44	Australia	Transport equipment nec	30403	0.107271284
45	1	45	Australia	Manufactures nec	30148	0.097474978
46	1	46	Australia	Electricity	79020	0.41637333
47	1	47	Australia	Gas manufacture, distribution	4596	0.400974225
48	1	48	Australia	Water	61552	0.596492449
49	1	49	Australia	Construction	1032661	0.046883126
50	1	50	Australia	Trade	1774787	0.113192325
51	1	51	Australia	Accommodation, Food and service activities	777349	0.046773835
52	1	52	Australia	Transport nec	400031	0.182170351
53	1	53	Australia	Water transport	27201	0.122365468
54	1	54	Australia	Air transport	68996	0.09559396
55	1	55	Australia	Warehousing and support activities	97950	0.187985939
56	1	56	Australia	Communication	382227	0.159490791
57	1	57	Australia	Financial services nec	442748	0.158075263
58	1	58	Australia	Insurance	82031	0.160040572
59	1	59	Australia	Real estate activities	209692	0.161792748
60	1	60	Australia	Business services nec	877584	0.208763669
61	1	61	Australia	Recreational and other services	210064	0.079647787
62	1	62	Australia	Public Administration and defense	728209	0.957497313
63	1	63	Australia	Education	915598	0.02341592
64	1	64	Australia	Human health and social work activities	1406755	0.981685633
65	1	65	Australia	Dwellings	410834	0.000123008
66	2	1	New Zealand	Paddy rice	7	0.629950534
67	2	2	New Zealand	Wheat	789	0.782722708
68	2	3	New Zealand	Cereal grains nec	1348	0.725052438
69	2	4	New Zealand	Vegetables, fruit, nuts	16713	0.733521219
70	2	5	New Zealand	Oil seeds	75	0.674472491
71	2	6	New Zealand	Sugar cane, sugar beet	17	0.752878713
72	2	7	New Zealand	Plant-based fibers	291	0.834391085
73	2	8	New Zealand	Crops nec	1438	0.615121075
74	2	9	New Zealand	Cattle, sheep and goats, horses	26370	0.75753155
75	2	10	New Zealand	Animal products nec	7772	0.706531447
76	2	11	New Zealand	Raw milk	60006	0.829610934
77	2	12	New Zealand	Wool, silk-worm cocoons	4534	0.319053893
78	2	13	New Zealand	Forestry	18753	0.189479617
79	2	14	New Zealand	Fishing	7195	0.588608582
80	2	15	New Zealand	Coal	938	0.367184871
81	2	16	New Zealand	Oil	2365	0.16344057
82	2	17	New Zealand	Gas	1672	0.362832725
83	2	18	New Zealand	Other Extraction	1925	0.14409381
84	2	19	New Zealand	Meat: cattle, sheep, goats, horse	19818	0.807073357
85	2	20	New Zealand	Meat products nec	3007	0.73884229
86	2	21	New Zealand	Vegetable oils and fats	389	0.691929657
87	2	22	New Zealand	Dairy products	45806	0.875900235
88	2	23	New Zealand	Processed rice	16	0.574916676
89	2	24	New Zealand	Sugar	403	0.725478599
90	2	25	New Zealand	Food products nec	24194	0.838719965
91	2	26	New Zealand	Beverages and tobacco products	12281	0.032902077
92	2	27	New Zealand	Textiles	3676	0.119476789
93	2	28	New Zealand	Wearing apparel	1570	0.051879089
94	2	29	New Zealand	Leather products	987	0.042206222
95	2	30	New Zealand	Wood products	13713	0.093922026
96	2	31	New Zealand	Paper products, publishing	11038	0.252308018
97	2	32	New Zealand	Petroleum, coal products	15698	0.16922562
98	2	33	New Zealand	Chemical products	14946	0.246724994
99	2	34	New Zealand	Basic pharmaceutical products	3546	0.657154446
100	2	35	New Zealand	Rubber and plastic products	9147	0.285359785
101	2	36	New Zealand	Mineral products nec	8762	0.086508954
102	2	37	New Zealand	Ferrous metals	5365	0.125586414
103	2	38	New Zealand	Metals nec	6206	0.119968431
104	2	39	New Zealand	Metal products	13437	0.170210621
105	2	40	New Zealand	Computer, electronic and optical products	5166	0.11132501
106	2	41	New Zealand	Electrical equipment	5303	0.050742821
107	2	42	New Zealand	Machinery and equipment nec	12286	0.060671641
108	2	43	New Zealand	Motor vehicles and parts	3752	0.039396338
109	2	44	New Zealand	Transport equipment nec	1435	0.060960077
110	2	45	New Zealand	Manufactures nec	6848	0.086028154
111	2	46	New Zealand	Electricity	12565	0.537794171
112	2	47	New Zealand	Gas manufacture, distribution	1035	0.481635153
113	2	48	New Zealand	Water	7100	0.669158355
114	2	49	New Zealand	Construction	199200	0.046132652
115	2	50	New Zealand	Trade	353100	0.11488131
116	2	51	New Zealand	Accommodation, Food and service activities	122400	0.032414959
117	2	52	New Zealand	Transport nec	48099	0.247700347
118	2	53	New Zealand	Water transport	10480	0.106838487
119	2	54	New Zealand	Air transport	30038	0.118339962
120	2	55	New Zealand	Warehousing and support activities	15383	0.272947189
121	2	56	New Zealand	Communication	85300	0.183859335
122	2	57	New Zealand	Financial services nec	67218	0.214085503
123	2	58	New Zealand	Insurance	18939	0.12642355
124	2	59	New Zealand	Real estate activities	42609	0.142786746
125	2	60	New Zealand	Business services nec	181923	0.295864812
126	2	61	New Zealand	Recreational and other services	54560	0.065729893
127	2	62	New Zealand	Public Administration and defense	115800	0.96440889
128	2	63	New Zealand	Education	196600	0.040474971
129	2	64	New Zealand	Human health and social work activities	248900	0.98399339
130	2	65	New Zealand	Dwellings	80952	0.000162674
131	3	1	Rest of Oceania	Paddy rice	49	0.659754856
132	3	2	Rest of Oceania	Wheat	5878	0.803400281
133	3	3	Rest of Oceania	Cereal grains nec	5039	0.706934159
134	3	4	Rest of Oceania	Vegetables, fruit, nuts	74645	0.750511329
135	3	5	Rest of Oceania	Oil seeds	12260	0.753791071
136	3	6	Rest of Oceania	Sugar cane, sugar beet	181	0.793826345
137	3	7	Rest of Oceania	Plant-based fibers	3160	0.537219626
138	3	8	Rest of Oceania	Crops nec	73579	0.559615696
139	3	9	Rest of Oceania	Cattle, sheep and goats, horses	73017	0.772792534
140	3	10	Rest of Oceania	Animal products nec	14053	0.74098955
141	3	11	Rest of Oceania	Raw milk	123165	0.727464073
142	3	12	Rest of Oceania	Wool, silk-worm cocoons	3182	0.175762646
143	3	13	Rest of Oceania	Forestry	277728	0.179975119
144	3	14	Rest of Oceania	Fishing	91256	0.577106764
145	3	15	Rest of Oceania	Coal	650	0.300719457
146	3	16	Rest of Oceania	Oil	3816	0.157635923
147	3	17	Rest of Oceania	Gas	9348	0.305550168
148	3	18	Rest of Oceania	Other Extraction	10396	0.090419426
149	3	19	Rest of Oceania	Meat: cattle, sheep, goats, horse	3407	0.88263643
150	3	20	Rest of Oceania	Meat products nec	1351	0.719099301
151	3	21	Rest of Oceania	Vegetable oils and fats	4051	0.655527762
152	3	22	Rest of Oceania	Dairy products	3891	0.868871097
153	3	23	Rest of Oceania	Processed rice	13	0.691174671
154	3	24	Rest of Oceania	Sugar	1080	0.593171804
155	3	25	Rest of Oceania	Food products nec	17502	0.800614717
156	3	26	Rest of Oceania	Beverages and tobacco products	4920	0.023249638
157	3	27	Rest of Oceania	Textiles	1647	0.117740245
158	3	28	Rest of Oceania	Wearing apparel	1416	0.07586186
159	3	29	Rest of Oceania	Leather products	220	0.024082188
160	3	30	Rest of Oceania	Wood products	5048	0.099954131
161	3	31	Rest of Oceania	Paper products, publishing	4152	0.273289761
162	3	32	Rest of Oceania	Petroleum, coal products	9755	0.1674126
163	3	33	Rest of Oceania	Chemical products	4221	0.206256475
164	3	34	Rest of Oceania	Basic pharmaceutical products	1606	0.663416532
165	3	35	Rest of Oceania	Rubber and plastic products	3895	0.224050342
166	3	36	Rest of Oceania	Mineral products nec	3787	0.102544138
167	3	37	Rest of Oceania	Ferrous metals	7854	0.083227607
168	3	38	Rest of Oceania	Metals nec	19465	0.109891865
169	3	39	Rest of Oceania	Metal products	6764	0.152642365
170	3	40	Rest of Oceania	Computer, electronic and optical products	2343	0.116299071
171	3	41	Rest of Oceania	Electrical equipment	1812	0.050984214
172	3	42	Rest of Oceania	Machinery and equipment nec	4384	0.065708312
173	3	43	Rest of Oceania	Motor vehicles and parts	2051	0.038174868
174	3	44	Rest of Oceania	Transport equipment nec	6058	0.059507648
175	3	45	Rest of Oceania	Manufactures nec	2859	0.097605467
176	3	46	Rest of Oceania	Electricity	6126	0.444190301
177	3	47	Rest of Oceania	Gas manufacture, distribution	485	0.359518735
178	3	48	Rest of Oceania	Water	5199	0.705754972
179	3	49	Rest of Oceania	Construction	108800	0.060249218
180	3	50	Rest of Oceania	Trade	808006	0.102107444
181	3	51	Rest of Oceania	Accommodation, Food and service activities	47763	0.033541817
182	3	52	Rest of Oceania	Transport nec	22885	0.194227856
183	3	53	Rest of Oceania	Water transport	5034	0.071253633
184	3	54	Rest of Oceania	Air transport	24406	0.088217372
185	3	55	Rest of Oceania	Warehousing and support activities	6843	0.193017577
186	3	56	Rest of Oceania	Communication	38045	0.181459041
187	3	57	Rest of Oceania	Financial services nec	24103	0.1634192
188	3	58	Rest of Oceania	Insurance	7204	0.108634726
189	3	59	Rest of Oceania	Real estate activities	23443	0.141310617
190	3	60	Rest of Oceania	Business services nec	70787	0.265698915
191	3	61	Rest of Oceania	Recreational and other services	75327	0.059101631
192	3	62	Rest of Oceania	Public Administration and defense	103403	0.965313401
193	3	63	Rest of Oceania	Education	140059	0.036032835
194	3	64	Rest of Oceania	Human health and social work activities	44384	0.988858503
195	3	65	Rest of Oceania	Dwellings	112549	0.000149842
196	4	1	China	Paddy rice	162139	0.760431007
197	4	2	China	Wheat	86759	0.72015391
198	4	3	China	Cereal grains nec	201012	0.472279046
199	4	4	China	Vegetables, fruit, nuts	949815	0.68043901
200	4	5	China	Oil seeds	109870	0.66719354
201	4	6	China	Sugar cane, sugar beet	116568	0.738534166
202	4	7	China	Plant-based fibers	36220	0.117615788
203	4	8	China	Crops nec	60325	0.290324767
204	4	9	China	Cattle, sheep and goats, horses	160754	0.370703486
205	4	10	China	Animal products nec	491934	0.810298407
206	4	11	China	Raw milk	45139	0.876861776
207	4	12	China	Wool, silk-worm cocoons	12432	0.302387248
208	4	13	China	Forestry	132280	0.141975199
209	4	14	China	Fishing	280753	0.279563512
210	4	15	China	Coal	1856918	0.209368501
211	4	16	China	Oil	1094517	0.130651526
212	4	17	China	Gas	19926	0.23079714
213	4	18	China	Other Extraction	2993639	0.057728829
214	4	19	China	Meat: cattle, sheep, goats, horse	127610	0.439016172
215	4	20	China	Meat products nec	707647	0.781732978
216	4	21	China	Vegetable oils and fats	420192	0.66517563
217	4	22	China	Dairy products	204423	0.864329354
218	4	23	China	Processed rice	536642	0.761983638
219	4	24	China	Sugar	66510	0.533933373
220	4	25	China	Food products nec	1997315	0.781170028
221	4	26	China	Beverages and tobacco products	1004266	0.105620945
222	4	27	China	Textiles	2703523	0.106020238
223	4	28	China	Wearing apparel	1563271	0.068176716
224	4	29	China	Leather products	688695	0.049137982
225	4	30	China	Wood products	788999	0.062480059
226	4	31	China	Paper products, publishing	1177204	0.170587465
227	4	32	China	Petroleum, coal products	2218492	0.126082117
228	4	33	China	Chemical products	4507216	0.192083329
229	4	34	China	Basic pharmaceutical products	642219	0.787657974
230	4	35	China	Rubber and plastic products	2357705	0.123187389
231	4	36	China	Mineral products nec	3029165	0.036965799
232	4	37	China	Ferrous metals	4697906	0.044540357
233	4	38	China	Metals nec	2819704	0.069785655
234	4	39	China	Metal products	2109401	0.077588877
235	4	40	China	Computer, electronic and optical products	5785843	0.086378715
236	4	41	China	Electrical equipment	2539351	0.045163786
237	4	42	China	Machinery and equipment nec	4577368	0.050687965
238	4	43	China	Motor vehicles and parts	3152127	0.044707512
239	4	44	China	Transport equipment nec	846886	0.038260983
240	4	45	China	Manufactures nec	1161319	0.086147616
241	4	46	China	Electricity	2956509	0.280653645
242	4	47	China	Gas manufacture, distribution	40059	0.567894998
243	4	48	China	Water	1040432	0.360975918
244	4	49	China	Construction	29212000	0.008181947
245	4	50	China	Trade	8886000	0.148428938
246	4	51	China	Accommodation, Food and service activities	2893000	0.090765039
247	4	52	China	Transport nec	5220818	0.133575396
248	4	53	China	Water transport	924474	0.080539466
249	4	54	China	Air transport	594588	0.170470174
250	4	55	China	Warehousing and support activities	1874120	0.140883965
251	4	56	China	Communication	3363000	0.091909723
252	4	57	China	Financial services nec	5077881	0.146644331
253	4	58	China	Insurance	585119	0.077721915
254	4	59	China	Real estate activities	4022000	0.093533202
255	4	60	China	Business services nec	8574000	0.147271521
256	4	61	China	Recreational and other services	1455000	0.10090632
257	4	62	China	Public Administration and defense	19103629	0.928519465
258	4	63	China	Education	17273000	0.030903968
259	4	64	China	Human health and social work activities	8104000	0.956238456
260	4	65	China	Dwellings	334371	0.044817885
261	5	1	Hong Kong	Paddy rice	1	0.840764557
262	5	2	Hong Kong	Wheat	1	0.800337305
263	5	3	Hong Kong	Cereal grains nec	1	0.815438412
264	5	4	Hong Kong	Vegetables, fruit, nuts	1	0.741283022
265	5	5	Hong Kong	Oil seeds	1	0.397139038
266	5	6	Hong Kong	Sugar cane, sugar beet	1	0.22123343
267	5	7	Hong Kong	Plant-based fibers	1	0.282395712
268	5	8	Hong Kong	Crops nec	1	0.441331944
269	5	9	Hong Kong	Cattle, sheep and goats, horses	1	0.489666694
270	5	10	Hong Kong	Animal products nec	4219	0.832855621
271	5	11	Hong Kong	Raw milk	1	0.532898865
272	5	12	Hong Kong	Wool, silk-worm cocoons	1	0.408015807
273	5	13	Hong Kong	Forestry	1	0.429045817
274	5	14	Hong Kong	Fishing	1	0.060288276
275	5	15	Hong Kong	Coal	1	0.351658641
276	5	16	Hong Kong	Oil	1	0.143835878
277	5	17	Hong Kong	Gas	1	0.359262996
278	5	18	Hong Kong	Other Extraction	1	0.043006102
279	5	19	Hong Kong	Meat: cattle, sheep, goats, horse	78	0.519776584
280	5	20	Hong Kong	Meat products nec	415	0.825796637
281	5	21	Hong Kong	Vegetable oils and fats	34	0.777112447
282	5	22	Hong Kong	Dairy products	1503	0.871661351
283	5	23	Hong Kong	Processed rice	19	0.862792193
284	5	24	Hong Kong	Sugar	3	0.758716094
285	5	25	Hong Kong	Food products nec	8178	0.851493427
286	5	26	Hong Kong	Beverages and tobacco products	3987	0.021169886
287	5	27	Hong Kong	Textiles	17097	0.023741681
288	5	28	Hong Kong	Wearing apparel	12101	0.013072242
289	5	29	Hong Kong	Leather products	2448	0.013056314
290	5	30	Hong Kong	Wood products	2547	0.017434533
291	5	31	Hong Kong	Paper products, publishing	8216	0.121417807
292	5	32	Hong Kong	Petroleum, coal products	101	0.087979689
293	5	33	Hong Kong	Chemical products	6771	0.091816506
294	5	34	Hong Kong	Basic pharmaceutical products	1571	0.454312989
295	5	35	Hong Kong	Rubber and plastic products	5601	0.094839903
296	5	36	Hong Kong	Mineral products nec	4889	0.023093393
297	5	37	Hong Kong	Ferrous metals	1220	0.05993898
298	5	38	Hong Kong	Metals nec	14044	0.069919162
299	5	39	Hong Kong	Metal products	6543	0.147289575
300	5	40	Hong Kong	Computer, electronic and optical products	7910	0.07550379
301	5	41	Hong Kong	Electrical equipment	2784	0.044675504
302	5	42	Hong Kong	Machinery and equipment nec	4174	0.060513483
303	5	43	Hong Kong	Motor vehicles and parts	3616	0.06100783
304	5	44	Hong Kong	Transport equipment nec	2298	0.148758527
305	5	45	Hong Kong	Manufactures nec	7633	0.080168842
306	5	46	Hong Kong	Electricity	1	0.359927323
307	5	47	Hong Kong	Gas manufacture, distribution	1	0.432521505
308	5	48	Hong Kong	Water	1	0.55889708
309	5	49	Hong Kong	Construction	309700	0.008829051
310	5	50	Hong Kong	Trade	846200	0.087547452
311	5	51	Hong Kong	Accommodation, Food and service activities	289400	0.043256309
312	5	52	Hong Kong	Transport nec	129718	0.095556881
313	5	53	Hong Kong	Water transport	47086	0.045921823
314	5	54	Hong Kong	Air transport	49955	0.076799907
315	5	55	Hong Kong	Warehousing and support activities	94940	0.090699503
316	5	56	Hong Kong	Communication	123900	0.078520599
317	5	57	Hong Kong	Financial services nec	229458	0.109629699
318	5	58	Hong Kong	Insurance	49113	0.052330712
319	5	59	Hong Kong	Real estate activities	165804	0.072628922
320	5	60	Hong Kong	Business services nec	245998	0.136730215
321	5	61	Hong Kong	Recreational and other services	143014	0.057011618
322	5	62	Hong Kong	Public Administration and defense	108500	0.994829781
323	5	63	Hong Kong	Education	205600	0.004999928
324	5	64	Hong Kong	Human health and social work activities	179500	0.998521648
325	5	65	Hong Kong	Dwellings	63612	9.59E-06
326	6	1	Japan	Paddy rice	445365	0.776302552
327	6	2	Japan	Wheat	7311	0.862172713
328	6	3	Japan	Cereal grains nec	5800	0.765590223
329	6	4	Japan	Vegetables, fruit, nuts	544985	0.797940573
330	6	5	Japan	Oil seeds	9858	0.759194387
331	6	6	Japan	Sugar cane, sugar beet	13183	0.619429402
332	6	7	Japan	Plant-based fibers	1140	0.69282388
333	6	8	Japan	Crops nec	142034	0.428403367
334	6	9	Japan	Cattle, sheep and goats, horses	79268	0.745836522
335	6	10	Japan	Animal products nec	488162	0.648832913
336	6	11	Japan	Raw milk	146040	0.863823137
337	6	12	Japan	Wool, silk-worm cocoons	5859	0.662154738
338	6	13	Japan	Forestry	129122	0.360949776
339	6	14	Japan	Fishing	320963	0.496452968
340	6	15	Japan	Coal	230	0.190785203
341	6	16	Japan	Oil	1681	0.177592058
342	6	17	Japan	Gas	63	0.175497864
343	6	18	Japan	Other Extraction	28025	0.068898416
344	6	19	Japan	Meat: cattle, sheep, goats, horse	21826	0.746405482
345	6	20	Japan	Meat products nec	43685	0.627833193
346	6	21	Japan	Vegetable oils and fats	22691	0.732318756
347	6	22	Japan	Dairy products	90332	0.830945149
348	6	23	Japan	Processed rice	63313	0.789756926
349	6	24	Japan	Sugar	25073	0.582785036
350	6	25	Japan	Food products nec	557819	0.831012892
351	6	26	Japan	Beverages and tobacco products	259771	0.013083595
352	6	27	Japan	Textiles	59195	0.097526293
353	6	28	Japan	Wearing apparel	65747	0.107367989
354	6	29	Japan	Leather products	12282	0.038734079
355	6	30	Japan	Wood products	64136	0.080673257
356	6	31	Japan	Paper products, publishing	386206	0.254296787
357	6	32	Japan	Petroleum, coal products	845496	0.172152048
358	6	33	Japan	Chemical products	736937	0.188299242
359	6	34	Japan	Basic pharmaceutical products	222764	0.877777844
360	6	35	Japan	Rubber and plastic products	472264	0.151559264
361	6	36	Japan	Mineral products nec	230593	0.07628404
362	6	37	Japan	Ferrous metals	1160648	0.062771324
363	6	38	Japan	Metals nec	335505	0.077513544
364	6	39	Japan	Metal products	384374	0.088989229
365	6	40	Japan	Computer, electronic and optical products	989944	0.068575635
366	6	41	Japan	Electrical equipment	459387	0.03788197
367	6	42	Japan	Machinery and equipment nec	1094781	0.050183195
368	6	43	Japan	Motor vehicles and parts	1422376	0.042484678
369	6	44	Japan	Transport equipment nec	284518	0.096823967
370	6	45	Japan	Manufactures nec	249246	0.128021068
371	6	46	Japan	Electricity	604803	0.436790696
372	6	47	Japan	Gas manufacture, distribution	5197	0.825417014
373	6	48	Japan	Water	1	0.537125088
374	6	49	Japan	Construction	5.00E+06	0.040287791
375	6	50	Japan	Trade	10830000	0.104563219
376	6	51	Japan	Accommodation, Food and service activities	3830000	0.020994995
377	6	52	Japan	Transport nec	2342589	0.157753998
378	6	53	Japan	Water transport	581470	0.030994864
379	6	54	Japan	Air transport	244918	0.076144442
380	6	55	Japan	Warehousing and support activities	491022	0.141485225
381	6	56	Japan	Communication	2090000	0.122922179
382	6	57	Japan	Financial services nec	1509807	0.170983037
383	6	58	Japan	Insurance	758032	0.027553138
384	6	59	Japan	Real estate activities	1277738	0.105101756
385	6	60	Japan	Business services nec	3159082	0.219568172
386	6	61	Japan	Recreational and other services	1546906	0.075422284
387	6	62	Japan	Public Administration and defense	2370000	0.955744682
388	6	63	Japan	Education	3030000	0.06869879
389	6	64	Japan	Human health and social work activities	7840000	0.998041817
390	6	65	Japan	Dwellings	2318436	0.000139168
391	7	1	Korea Republic of	Paddy rice	256955	0.682527313
392	7	2	Korea Republic of	Wheat	46610	0.535427262
393	7	3	Korea Republic of	Cereal grains nec	19868	0.541386553
394	7	4	Korea Republic of	Vegetables, fruit, nuts	380472	0.766807113
395	7	5	Korea Republic of	Oil seeds	21298	0.690663062
396	7	6	Korea Republic of	Sugar cane, sugar beet	10126	0.868370641
397	7	7	Korea Republic of	Plant-based fibers	12615	0.62325979
398	7	8	Korea Republic of	Crops nec	12372	0.558970605
399	7	9	Korea Republic of	Cattle, sheep and goats, horses	123830	0.678191531
400	7	10	Korea Republic of	Animal products nec	276305	0.66854139
401	7	11	Korea Republic of	Raw milk	55495	0.866661407
402	7	12	Korea Republic of	Wool, silk-worm cocoons	19926	0.826401111
403	7	13	Korea Republic of	Forestry	61122	0.521186411
404	7	14	Korea Republic of	Fishing	174764	0.296005021
405	7	15	Korea Republic of	Coal	462	0.089941536
406	7	16	Korea Republic of	Oil	894	0.131431011
407	7	17	Korea Republic of	Gas	5	0.143397039
408	7	18	Korea Republic of	Other Extraction	11639	0.057829663
409	7	19	Korea Republic of	Meat: cattle, sheep, goats, horse	30695	0.66922165
410	7	20	Korea Republic of	Meat products nec	21722	0.556295878
411	7	21	Korea Republic of	Vegetable oils and fats	6798	0.543298585
412	7	22	Korea Republic of	Dairy products	19691	0.858317316
413	7	23	Korea Republic of	Processed rice	18852	0.69977269
414	7	24	Korea Republic of	Sugar	3217	0.697037638
415	7	25	Korea Republic of	Food products nec	145319	0.658989709
416	7	26	Korea Republic of	Beverages and tobacco products	36753	0.038107424
417	7	27	Korea Republic of	Textiles	59905	0.089874778
418	7	28	Korea Republic of	Wearing apparel	66515	0.108984402
419	7	29	Korea Republic of	Leather products	17933	0.09353254
420	7	30	Korea Republic of	Wood products	19746	0.085042797
421	7	31	Korea Republic of	Paper products, publishing	77721	0.207470666
422	7	32	Korea Republic of	Petroleum, coal products	408356	0.131083439
423	7	33	Korea Republic of	Chemical products	425145	0.165395718
424	7	34	Korea Republic of	Basic pharmaceutical products	38817	0.76947067
425	7	35	Korea Republic of	Rubber and plastic products	184548	0.109642972
426	7	36	Korea Republic of	Mineral products nec	104982	0.048791649
427	7	37	Korea Republic of	Ferrous metals	424623	0.062478778
428	7	38	Korea Republic of	Metals nec	121871	0.083771273
429	7	39	Korea Republic of	Metal products	232167	0.076423406
430	7	40	Korea Republic of	Computer, electronic and optical products	715623	0.078472204
431	7	41	Korea Republic of	Electrical equipment	220895	0.055279204
432	7	42	Korea Republic of	Machinery and equipment nec	345512	0.074731518
433	7	43	Korea Republic of	Motor vehicles and parts	446569	0.036375578
434	7	44	Korea Republic of	Transport equipment nec	99101	0.078223216
435	7	45	Korea Republic of	Manufactures nec	140168	0.100827525
436	7	46	Korea Republic of	Electricity	68633	0.292385633
437	7	47	Korea Republic of	Gas manufacture, distribution	367	0.72198013
438	7	48	Korea Republic of	Water	105000	0.437091502
439	7	49	Korea Republic of	Construction	1829000	0.0184538
440	7	50	Korea Republic of	Trade	3834000	0.112920764
441	7	51	Korea Republic of	Accommodation, Food and service activities	2118000	0.080547495
442	7	52	Korea Republic of	Transport nec	686994	0.083338023
443	7	53	Korea Republic of	Water transport	249796	0.022583459
444	7	54	Korea Republic of	Air transport	193176	0.075023965
445	7	55	Korea Republic of	Warehousing and support activities	299034	0.124539199
446	7	56	Korea Republic of	Communication	718000	0.091418993
447	7	57	Korea Republic of	Financial services nec	769818	0.111328777
448	7	58	Korea Republic of	Insurance	404914	0.067206865
449	7	59	Korea Republic of	Real estate activities	689343	0.091922357
450	7	60	Korea Republic of	Business services nec	1446933	0.101585426
451	7	61	Korea Republic of	Recreational and other services	1098190	0.030975511
452	7	62	Korea Republic of	Public Administration and defense	984000	0.94661517
453	7	63	Korea Republic of	Education	1830000	0.005626914
454	7	64	Korea Republic of	Human health and social work activities	1709000	0.950251575
455	7	65	Korea Republic of	Dwellings	944803	0.000377629
456	8	1	Mongolia	Paddy rice	25	0.684198012
457	8	2	Mongolia	Wheat	24434	0.900295941
458	8	3	Mongolia	Cereal grains nec	378	0.582992397
459	8	4	Mongolia	Vegetables, fruit, nuts	16231	0.856268294
460	8	5	Mongolia	Oil seeds	1981	0.526555118
461	8	6	Mongolia	Sugar cane, sugar beet	5	0.556193451
462	8	7	Mongolia	Plant-based fibers	12	0.662910352
463	8	8	Mongolia	Crops nec	86	0.605730541
464	8	9	Mongolia	Cattle, sheep and goats, horses	149933	0.993883749
465	8	10	Mongolia	Animal products nec	39258	0.987915221
466	8	11	Mongolia	Raw milk	27418	0.519396588
467	8	12	Mongolia	Wool, silk-worm cocoons	53171	0.628016569
468	8	13	Mongolia	Forestry	5626	0.241171473
469	8	14	Mongolia	Fishing	110	0.081053267
470	8	15	Mongolia	Coal	13835	0.256671199
471	8	16	Mongolia	Oil	4515	0.127158205
472	8	17	Mongolia	Gas	1	0.237067847
473	8	18	Mongolia	Other Extraction	22576	0.062816789
474	8	19	Mongolia	Meat: cattle, sheep, goats, horse	14043	0.982434916
475	8	20	Mongolia	Meat products nec	2012	0.958355459
476	8	21	Mongolia	Vegetable oils and fats	3	0.743874285
477	8	22	Mongolia	Dairy products	850	0.802336538
478	8	23	Mongolia	Processed rice	1	0.664011579
479	8	24	Mongolia	Sugar	4	0.895440325
480	8	25	Mongolia	Food products nec	5248	0.804347226
481	8	26	Mongolia	Beverages and tobacco products	2194	0.087369521
482	8	27	Mongolia	Textiles	1198	0.058552609
483	8	28	Mongolia	Wearing apparel	4527	0.055577256
484	8	29	Mongolia	Leather products	1499	0.05291497
485	8	30	Mongolia	Wood products	1823	0.123319054
486	8	31	Mongolia	Paper products, publishing	1496	0.264026002
487	8	32	Mongolia	Petroleum, coal products	2454	0.158995165
488	8	33	Mongolia	Chemical products	1062	0.144849888
489	8	34	Mongolia	Basic pharmaceutical products	264	0.70865946
490	8	35	Mongolia	Rubber and plastic products	1089	0.15244494
491	8	36	Mongolia	Mineral products nec	8553	0.086245651
492	8	37	Mongolia	Ferrous metals	3340	0.080498015
493	8	38	Mongolia	Metals nec	21814	0.112779447
494	8	39	Mongolia	Metal products	764	0.153449568
495	8	40	Mongolia	Computer, electronic and optical products	628	0.157885405
496	8	41	Mongolia	Electrical equipment	346	0.107394144
497	8	42	Mongolia	Machinery and equipment nec	614	0.10417953
498	8	43	Mongolia	Motor vehicles and parts	710	0.116533672
499	8	44	Mongolia	Transport equipment nec	713	0.074011294
500	8	45	Mongolia	Manufactures nec	301	0.198308739
501	8	46	Mongolia	Electricity	15448	0.590449798
502	8	47	Mongolia	Gas manufacture, distribution	4	0.60860842
503	8	48	Mongolia	Water	7138	0.721846382
504	8	49	Mongolia	Construction	81128	0.043844532
505	8	50	Mongolia	Trade	170232	0.144556384
506	8	51	Mongolia	Accommodation, Food and service activities	36553	0.085506346
507	8	52	Mongolia	Transport nec	44079	0.150400451
508	8	53	Mongolia	Water transport	4205	0.180430826
509	8	54	Mongolia	Air transport	11642	0.055130934
510	8	55	Mongolia	Warehousing and support activities	9888	0.180977262
511	8	56	Mongolia	Communication	17798	0.16193964
512	8	57	Mongolia	Financial services nec	21405	0.26356634
513	8	58	Mongolia	Insurance	4930	0.18679501
514	8	59	Mongolia	Real estate activities	1854	0.12036319
515	8	60	Mongolia	Business services nec	14511	0.221774498
516	8	61	Mongolia	Recreational and other services	19310	0.379443772
517	8	62	Mongolia	Public Administration and defense	67751	0.936269832
518	8	63	Mongolia	Education	89552	0.078171917
519	8	64	Mongolia	Human health and social work activities	37489	0.979357739
520	8	65	Mongolia	Dwellings	18636	0.000482634
521	9	1	Taiwan	Paddy rice	80714	0.87647375
522	9	2	Taiwan	Wheat	275	0.524443041
523	9	3	Taiwan	Cereal grains nec	10339	0.810444165
524	9	4	Taiwan	Vegetables, fruit, nuts	173392	0.873253837
525	9	5	Taiwan	Oil seeds	5988	0.71712287
526	9	6	Taiwan	Sugar cane, sugar beet	798	0.743122334
527	9	7	Taiwan	Plant-based fibers	99	0.535456391
528	9	8	Taiwan	Crops nec	17555	0.593910953
529	9	9	Taiwan	Cattle, sheep and goats, horses	3580	0.750938235
530	9	10	Taiwan	Animal products nec	182047	0.818840506
531	9	11	Taiwan	Raw milk	8503	0.876153884
532	9	12	Taiwan	Wool, silk-worm cocoons	1744	0.431814787
533	9	13	Taiwan	Forestry	7393	0.637400778
534	9	14	Taiwan	Fishing	79820	0.126978344
535	9	15	Taiwan	Coal	17	0.161671623
536	9	16	Taiwan	Oil	73	0.119361932
537	9	17	Taiwan	Gas	1	0.088965856
538	9	18	Taiwan	Other Extraction	3910	0.030896391
539	9	19	Taiwan	Meat: cattle, sheep, goats, horse	193	0.334706816
540	9	20	Taiwan	Meat products nec	15733	0.78304459
541	9	21	Taiwan	Vegetable oils and fats	3215	0.77946055
542	9	22	Taiwan	Dairy products	3267	0.87668036
543	9	23	Taiwan	Processed rice	5193	0.907544267
544	9	24	Taiwan	Sugar	1016	0.742963739
545	9	25	Taiwan	Food products nec	37903	0.786593476
546	9	26	Taiwan	Beverages and tobacco products	15874	0.012832987
547	9	27	Taiwan	Textiles	89363	0.075722984
548	9	28	Taiwan	Wearing apparel	9508	0.054889749
549	9	29	Taiwan	Leather products	9818	0.038581538
550	9	30	Taiwan	Wood products	9647	0.041295531
551	9	31	Taiwan	Paper products, publishing	47052	0.132703626
552	9	32	Taiwan	Petroleum, coal products	221720	0.119296636
553	9	33	Taiwan	Chemical products	381223	0.149895382
554	9	34	Taiwan	Basic pharmaceutical products	5953	0.538266084
555	9	35	Taiwan	Rubber and plastic products	135536	0.099861442
556	9	36	Taiwan	Mineral products nec	82231	0.027041007
557	9	37	Taiwan	Ferrous metals	271105	0.052245654
558	9	38	Taiwan	Metals nec	83028	0.070949253
559	9	39	Taiwan	Metal products	144926	0.065264029
560	9	40	Taiwan	Computer, electronic and optical products	898869	0.082422051
561	9	41	Taiwan	Electrical equipment	119203	0.038917673
562	9	42	Taiwan	Machinery and equipment nec	232173	0.044257391
563	9	43	Taiwan	Motor vehicles and parts	70994	0.027420009
564	9	44	Taiwan	Transport equipment nec	43511	0.063374406
565	9	45	Taiwan	Manufactures nec	67502	0.073442154
566	9	46	Taiwan	Electricity	29923	0.279592769
567	9	47	Taiwan	Gas manufacture, distribution	77	0.994862996
568	9	48	Taiwan	Water	82000	0.304729025
569	9	49	Taiwan	Construction	895000	0.008752411
570	9	50	Taiwan	Trade	1842000	0.061038851
571	9	51	Taiwan	Accommodation, Food and service activities	813000	0.025287346
572	9	52	Taiwan	Transport nec	223496	0.077471926
573	9	53	Taiwan	Water transport	53941	0.029630406
574	9	54	Taiwan	Air transport	103460	0.051862518
575	9	55	Taiwan	Warehousing and support activities	56104	0.093809724
576	9	56	Taiwan	Communication	246000	0.072824287
577	9	57	Taiwan	Financial services nec	444076	0.08357879
578	9	58	Taiwan	Insurance	58629	0.042775303
579	9	59	Taiwan	Real estate activities	114486	0.073351468
580	9	60	Taiwan	Business services nec	420149	0.112154573
581	9	61	Taiwan	Recreational and other services	538681	0.023517432
582	9	62	Taiwan	Public Administration and defense	1	0.947651048
583	9	63	Taiwan	Education	649000	0.032236806
584	9	64	Taiwan	Human health and social work activities	438000	0.985309885
585	9	65	Taiwan	Dwellings	231980	2.12E-07
586	10	1	Rest of East Asia	Paddy rice	526	0.969846994
587	10	2	Rest of East Asia	Wheat	368	0.827713398
588	10	3	Rest of East Asia	Cereal grains nec	1220	0.924191163
589	10	4	Rest of East Asia	Vegetables, fruit, nuts	2056	0.868428467
590	10	5	Rest of East Asia	Oil seeds	659	0.966447977
591	10	6	Rest of East Asia	Sugar cane, sugar beet	100	0.89575217
592	10	7	Rest of East Asia	Plant-based fibers	119	0.509879982
593	10	8	Rest of East Asia	Crops nec	676	0.553037004
594	10	9	Rest of East Asia	Cattle, sheep and goats, horses	2879	0.944148333
595	10	10	Rest of East Asia	Animal products nec	2339	0.83919926
596	10	11	Rest of East Asia	Raw milk	679	0.616730508
597	10	12	Rest of East Asia	Wool, silk-worm cocoons	758	0.708676762
598	10	13	Rest of East Asia	Forestry	659	0.666684198
599	10	14	Rest of East Asia	Fishing	547	0.059728148
600	10	15	Rest of East Asia	Coal	1244	0.218505639
601	10	16	Rest of East Asia	Oil	693	0.152590466
602	10	17	Rest of East Asia	Gas	14	0.183000987
603	10	18	Rest of East Asia	Other Extraction	1575	0.066854341
604	10	19	Rest of East Asia	Meat: cattle, sheep, goats, horse	913	0.942628728
605	10	20	Rest of East Asia	Meat products nec	323	0.910693248
606	10	21	Rest of East Asia	Vegetable oils and fats	63	0.90784157
607	10	22	Rest of East Asia	Dairy products	653	0.910023001
608	10	23	Rest of East Asia	Processed rice	379	0.995204505
609	10	24	Rest of East Asia	Sugar	300	0.86689575
610	10	25	Rest of East Asia	Food products nec	2349	0.863881921
611	10	26	Rest of East Asia	Beverages and tobacco products	1886	0.050836801
612	10	27	Rest of East Asia	Textiles	3470	0.064036789
613	10	28	Rest of East Asia	Wearing apparel	3722	0.047252044
614	10	29	Rest of East Asia	Leather products	465	0.027597817
615	10	30	Rest of East Asia	Wood products	828	0.061003963
616	10	31	Rest of East Asia	Paper products, publishing	1399	0.189017074
617	10	32	Rest of East Asia	Petroleum, coal products	1982	0.122309173
618	10	33	Rest of East Asia	Chemical products	1395	0.169454246
619	10	34	Rest of East Asia	Basic pharmaceutical products	282	0.468185203
620	10	35	Rest of East Asia	Rubber and plastic products	1316	0.130212438
621	10	36	Rest of East Asia	Mineral products nec	1573	0.048530487
622	10	37	Rest of East Asia	Ferrous metals	530	0.066290001
623	10	38	Rest of East Asia	Metals nec	1830	0.071791564
624	10	39	Rest of East Asia	Metal products	1314	0.145644796
625	10	40	Rest of East Asia	Computer, electronic and optical products	953	0.081735514
626	10	41	Rest of East Asia	Electrical equipment	494	0.064956286
627	10	42	Rest of East Asia	Machinery and equipment nec	838	0.094506476
628	10	43	Rest of East Asia	Motor vehicles and parts	731	0.088045254
629	10	44	Rest of East Asia	Transport equipment nec	591	0.186063616
630	10	45	Rest of East Asia	Manufactures nec	850	0.095361001
631	10	46	Rest of East Asia	Electricity	2992	0.303506368
632	10	47	Rest of East Asia	Gas manufacture, distribution	1491	0.52713831
633	10	48	Rest of East Asia	Water	1903	0.584476114
634	10	49	Rest of East Asia	Construction	51858	0.01674091
635	10	50	Rest of East Asia	Trade	64110	0.139430953
636	10	51	Rest of East Asia	Accommodation, Food and service activities	39763	0.101338876
637	10	52	Rest of East Asia	Transport nec	10272	0.172807276
638	10	53	Rest of East Asia	Water transport	1117	0.110987694
639	10	54	Rest of East Asia	Air transport	3435	0.101445648
640	10	55	Rest of East Asia	Warehousing and support activities	6055	0.163091686
641	10	56	Rest of East Asia	Communication	7551	0.120127478
642	10	57	Rest of East Asia	Financial services nec	11127	0.146331225
643	10	58	Rest of East Asia	Insurance	3896	0.111154114
644	10	59	Rest of East Asia	Real estate activities	7724	0.132307226
645	10	60	Rest of East Asia	Business services nec	19955	0.152506063
646	10	61	Rest of East Asia	Recreational and other services	63671	0.107228256
647	10	62	Rest of East Asia	Public Administration and defense	34315	0.940828646
648	10	63	Rest of East Asia	Education	65743	0.045006008
649	10	64	Rest of East Asia	Human health and social work activities	28795	0.961458115
650	10	65	Rest of East Asia	Dwellings	13553	0.000324586
651	11	1	Brunei Darussalam	Paddy rice	3	0.180021608
652	11	2	Brunei Darussalam	Wheat	1	0.508430179
653	11	3	Brunei Darussalam	Cereal grains nec	1	0.412877772
654	11	4	Brunei Darussalam	Vegetables, fruit, nuts	281	0.732165656
655	11	5	Brunei Darussalam	Oil seeds	1	0.634887931
656	11	6	Brunei Darussalam	Sugar cane, sugar beet	1	0.286545865
657	11	7	Brunei Darussalam	Plant-based fibers	1	0.47470139
658	11	8	Brunei Darussalam	Crops nec	7	0.242717086
659	11	9	Brunei Darussalam	Cattle, sheep and goats, horses	69	0.151718026
660	11	10	Brunei Darussalam	Animal products nec	656	0.490781781
661	11	11	Brunei Darussalam	Raw milk	1	0.22550203
662	11	12	Brunei Darussalam	Wool, silk-worm cocoons	1	0.486138896
663	11	13	Brunei Darussalam	Forestry	34	0.046382082
664	11	14	Brunei Darussalam	Fishing	41	0.148166232
665	11	15	Brunei Darussalam	Coal	1	0.221784184
666	11	16	Brunei Darussalam	Oil	3972	0.148526078
667	11	17	Brunei Darussalam	Gas	5760	0.339712068
668	11	18	Brunei Darussalam	Other Extraction	391	0.050366417
669	11	19	Brunei Darussalam	Meat: cattle, sheep, goats, horse	3	0.954793156
670	11	20	Brunei Darussalam	Meat products nec	5	0.979571595
671	11	21	Brunei Darussalam	Vegetable oils and fats	1	0.770335428
672	11	22	Brunei Darussalam	Dairy products	1	0.888694459
673	11	23	Brunei Darussalam	Processed rice	1	0.773988393
674	11	24	Brunei Darussalam	Sugar	1	0.782201971
675	11	25	Brunei Darussalam	Food products nec	157	0.692724627
676	11	26	Brunei Darussalam	Beverages and tobacco products	41	0.339110637
677	11	27	Brunei Darussalam	Textiles	71	0.177207085
678	11	28	Brunei Darussalam	Wearing apparel	158	0.098729842
679	11	29	Brunei Darussalam	Leather products	32	0.132220414
680	11	30	Brunei Darussalam	Wood products	155	0.045903897
681	11	31	Brunei Darussalam	Paper products, publishing	153	0.154158342
682	11	32	Brunei Darussalam	Petroleum, coal products	2783	0.077102538
683	11	33	Brunei Darussalam	Chemical products	946	0.167910289
684	11	34	Brunei Darussalam	Basic pharmaceutical products	21	0.8607256
685	11	35	Brunei Darussalam	Rubber and plastic products	13	0.199364943
686	11	36	Brunei Darussalam	Mineral products nec	768	0.016748065
687	11	37	Brunei Darussalam	Ferrous metals	174	0.107607882
688	11	38	Brunei Darussalam	Metals nec	58	0.040342778
689	11	39	Brunei Darussalam	Metal products	389	0.039241453
690	11	40	Brunei Darussalam	Computer, electronic and optical products	133	0.15667011
691	11	41	Brunei Darussalam	Electrical equipment	68	0.046079847
692	11	42	Brunei Darussalam	Machinery and equipment nec	127	0.039505404
693	11	43	Brunei Darussalam	Motor vehicles and parts	9	0.044873019
694	11	44	Brunei Darussalam	Transport equipment nec	84	0.059764479
695	11	45	Brunei Darussalam	Manufactures nec	526	0.094351579
696	11	46	Brunei Darussalam	Electricity	1224	0.729290443
697	11	47	Brunei Darussalam	Gas manufacture, distribution	612	0.359271104
698	11	48	Brunei Darussalam	Water	1542	0.857014926
699	11	49	Brunei Darussalam	Construction	13465	0.00085975
700	11	50	Brunei Darussalam	Trade	21422	0.124661076
701	11	51	Brunei Darussalam	Accommodation, Food and service activities	10095	0.121672663
702	11	52	Brunei Darussalam	Transport nec	717	0.085621965
703	11	53	Brunei Darussalam	Water transport	597	0.05454027
704	11	54	Brunei Darussalam	Air transport	920	0.093278736
705	11	55	Brunei Darussalam	Warehousing and support activities	2168	0.093902384
706	11	56	Brunei Darussalam	Communication	4984	0.055285676
707	11	57	Brunei Darussalam	Financial services nec	3148	0.803332123
708	11	58	Brunei Darussalam	Insurance	3240	0.110729661
709	11	59	Brunei Darussalam	Real estate activities	1965	0.105855765
710	11	60	Brunei Darussalam	Business services nec	7233	0.146160853
711	11	61	Brunei Darussalam	Recreational and other services	7279	0.068119037
712	11	62	Brunei Darussalam	Public Administration and defense	49783	0.994077209
713	11	63	Brunei Darussalam	Education	18786	0.01678082
714	11	64	Brunei Darussalam	Human health and social work activities	6764	0.997244213
715	11	65	Brunei Darussalam	Dwellings	8113	3.13E-06
716	12	1	Cambodia	Paddy rice	908533	0.854464317
717	12	2	Cambodia	Wheat	33	0.665107534
718	12	3	Cambodia	Cereal grains nec	59265	0.753173847
719	12	4	Cambodia	Vegetables, fruit, nuts	385429	0.77508295
720	12	5	Cambodia	Oil seeds	84805	0.828941935
721	12	6	Cambodia	Sugar cane, sugar beet	28696	0.78364268
722	12	7	Cambodia	Plant-based fibers	4437	0.084595328
723	12	8	Cambodia	Crops nec	361167	0.541350383
724	12	9	Cambodia	Cattle, sheep and goats, horses	222869	0.624152719
725	12	10	Cambodia	Animal products nec	692182	0.713018754
726	12	11	Cambodia	Raw milk	18	0.67758083
727	12	12	Cambodia	Wool, silk-worm cocoons	26	0.46527381
728	12	13	Cambodia	Forestry	292682	0.228879774
729	12	14	Cambodia	Fishing	946476	0.372359394
730	12	15	Cambodia	Coal	14	0.529263656
731	12	16	Cambodia	Oil	1	0.225120636
732	12	17	Cambodia	Gas	1	0.389729662
733	12	18	Cambodia	Other Extraction	32706	0.072493187
734	12	19	Cambodia	Meat: cattle, sheep, goats, horse	11145	0.680550295
735	12	20	Cambodia	Meat products nec	40502	0.662279513
736	12	21	Cambodia	Vegetable oils and fats	6515	0.772029206
737	12	22	Cambodia	Dairy products	2602	0.533528831
738	12	23	Cambodia	Processed rice	84491	0.86559226
739	12	24	Cambodia	Sugar	8631	0.773559586
740	12	25	Cambodia	Food products nec	133335	0.797046864
741	12	26	Cambodia	Beverages and tobacco products	11183	0.0249728
742	12	27	Cambodia	Textiles	56248	0.042471796
743	12	28	Cambodia	Wearing apparel	561057	0.031631203
744	12	29	Cambodia	Leather products	119599	0.034992193
745	12	30	Cambodia	Wood products	33998	0.103621294
746	12	31	Cambodia	Paper products, publishing	10824	0.182279305
747	12	32	Cambodia	Petroleum, coal products	474	0.125371536
748	12	33	Cambodia	Chemical products	6598	0.230989936
749	12	34	Cambodia	Basic pharmaceutical products	587	0.33578782
750	12	35	Cambodia	Rubber and plastic products	14169	0.124078843
751	12	36	Cambodia	Mineral products nec	15244	0.044575065
752	12	37	Cambodia	Ferrous metals	4368	0.075782802
753	12	38	Cambodia	Metals nec	7842	0.1240371
754	12	39	Cambodia	Metal products	8146	0.171770798
755	12	40	Cambodia	Computer, electronic and optical products	45947	0.06515874
756	12	41	Cambodia	Electrical equipment	16278	0.03772907
757	12	42	Cambodia	Machinery and equipment nec	8739	0.039163629
758	12	43	Cambodia	Motor vehicles and parts	48996	0.05150782
759	12	44	Cambodia	Transport equipment nec	33272	0.073669016
760	12	45	Cambodia	Manufactures nec	26991	0.061405832
761	12	46	Cambodia	Electricity	24094	0.539992475
762	12	47	Cambodia	Gas manufacture, distribution	3	0.598033058
763	12	48	Cambodia	Water	15705	0.789799824
764	12	49	Cambodia	Construction	567372	0.011539118
765	12	50	Cambodia	Trade	951413	0.142529595
766	12	51	Cambodia	Accommodation, Food and service activities	274351	0.048290052
767	12	52	Cambodia	Transport nec	133565	0.150645603
768	12	53	Cambodia	Water transport	37986	0.111613152
769	12	54	Cambodia	Air transport	143731	0.090643804
770	12	55	Cambodia	Warehousing and support activities	38123	0.12809367
771	12	56	Cambodia	Communication	12116	0.129003834
772	12	57	Cambodia	Financial services nec	64195	0.164993166
773	12	58	Cambodia	Insurance	18904	0.119560301
774	12	59	Cambodia	Real estate activities	17036	0.070578909
775	12	60	Cambodia	Business services nec	50179	0.233114554
776	12	61	Cambodia	Recreational and other services	271791	0.08502644
777	12	62	Cambodia	Public Administration and defense	294502	0.929694379
778	12	63	Cambodia	Education	142737	0.045212142
779	12	64	Cambodia	Human health and social work activities	41784	0.96115452
780	12	65	Cambodia	Dwellings	83854	0.000302038
781	13	1	Indonesia	Paddy rice	10999019	0.813959912
782	13	2	Indonesia	Wheat	8573	0.832753678
783	13	3	Indonesia	Cereal grains nec	1686324	0.830939133
784	13	4	Indonesia	Vegetables, fruit, nuts	5610397	0.901571894
785	13	5	Indonesia	Oil seeds	6002828	0.82569336
786	13	6	Indonesia	Sugar cane, sugar beet	700661	0.916498968
787	13	7	Indonesia	Plant-based fibers	21218	0.242037751
788	13	8	Indonesia	Crops nec	2061247	0.489355534
789	13	9	Indonesia	Cattle, sheep and goats, horses	1069937	0.776458018
790	13	10	Indonesia	Animal products nec	3903630	0.735185831
791	13	11	Indonesia	Raw milk	162799	0.921562863
792	13	12	Indonesia	Wool, silk-worm cocoons	26878	0.572867474
793	13	13	Indonesia	Forestry	2936962	0.120983776
794	13	14	Indonesia	Fishing	5004523	0.210453662
795	13	15	Indonesia	Coal	539755	0.299763347
796	13	16	Indonesia	Oil	351936	0.152729594
797	13	17	Indonesia	Gas	273868	0.252471536
798	13	18	Indonesia	Other Extraction	363487	0.07459196
799	13	19	Indonesia	Meat: cattle, sheep, goats, horse	101922	0.678319318
800	13	20	Indonesia	Meat products nec	159596	0.787238202
801	13	21	Indonesia	Vegetable oils and fats	874697	0.871910478
802	13	22	Indonesia	Dairy products	114396	0.964339297
803	13	23	Indonesia	Processed rice	528510	0.885688487
804	13	24	Indonesia	Sugar	79672	0.918909236
805	13	25	Indonesia	Food products nec	1628239	0.792604992
806	13	26	Indonesia	Beverages and tobacco products	380987	0.009681136
807	13	27	Indonesia	Textiles	917357	0.066321747
808	13	28	Indonesia	Wearing apparel	284127	0.04183422
809	13	29	Indonesia	Leather products	303439	0.047216211
810	13	30	Indonesia	Wood products	442803	0.054407648
811	13	31	Indonesia	Paper products, publishing	486030	0.261188133
812	13	32	Indonesia	Petroleum, coal products	1000205	0.149316114
813	13	33	Indonesia	Chemical products	1826777	0.126200721
814	13	34	Indonesia	Basic pharmaceutical products	161157	0.360683352
815	13	35	Indonesia	Rubber and plastic products	1015717	0.107223472
816	13	36	Indonesia	Mineral products nec	581227	0.03158643
817	13	37	Indonesia	Ferrous metals	311259	0.042625026
818	13	38	Indonesia	Metals nec	406404	0.077235758
819	13	39	Indonesia	Metal products	1537112	0.034546548
820	13	40	Indonesia	Computer, electronic and optical products	392047	0.059873176
821	13	41	Indonesia	Electrical equipment	215949	0.046421311
822	13	42	Indonesia	Machinery and equipment nec	354962	0.08279037
823	13	43	Indonesia	Motor vehicles and parts	500749	0.080157417
824	13	44	Indonesia	Transport equipment nec	427299	0.059166741
825	13	45	Indonesia	Manufactures nec	359718	0.120762403
826	13	46	Indonesia	Electricity	150570	0.533072955
827	13	47	Indonesia	Gas manufacture, distribution	82829	0.367164889
828	13	48	Indonesia	Water	213117	0.684640568
829	13	49	Indonesia	Construction	7246026	0.020607116
830	13	50	Indonesia	Trade	21448044	0.173279336
831	13	51	Indonesia	Accommodation, Food and service activities	4824305	0.082421644
832	13	52	Indonesia	Transport nec	2050074	0.186561848
833	13	53	Indonesia	Water transport	1142093	0.253000443
834	13	54	Indonesia	Air transport	894299	0.082540466
835	13	55	Indonesia	Warehousing and support activities	587113	0.195227023
836	13	56	Indonesia	Communication	620698	0.141240633
837	13	57	Indonesia	Financial services nec	1564052	0.124266177
838	13	58	Indonesia	Insurance	191876	0.072440045
839	13	59	Indonesia	Real estate activities	294184	0.053093188
840	13	60	Indonesia	Business services nec	418677	0.139846376
841	13	61	Indonesia	Recreational and other services	1774978	0.088256859
842	13	62	Indonesia	Public Administration and defense	3921227	0.976817346
843	13	63	Indonesia	Education	5621622	0.01148706
844	13	64	Indonesia	Human health and social work activities	1409714	0.992375381
845	13	65	Indonesia	Dwellings	4827078	0.009178462
846	14	1	Lao Peoples Democratic Republic	Paddy rice	125607	0.949342052
847	14	2	Lao Peoples Democratic Republic	Wheat	3	0.742097696
848	14	3	Lao Peoples Democratic Republic	Cereal grains nec	9066	0.856648181
849	14	4	Lao Peoples Democratic Republic	Vegetables, fruit, nuts	79873	0.884670281
850	14	5	Lao Peoples Democratic Republic	Oil seeds	4307	0.935336275
851	14	6	Lao Peoples Democratic Republic	Sugar cane, sugar beet	2250	0.851358095
852	14	7	Lao Peoples Democratic Republic	Plant-based fibers	939	0.843808963
853	14	8	Lao Peoples Democratic Republic	Crops nec	16879	0.499463399
854	14	9	Lao Peoples Democratic Republic	Cattle, sheep and goats, horses	66504	0.839190794
855	14	10	Lao Peoples Democratic Republic	Animal products nec	66794	0.896146927
856	14	11	Lao Peoples Democratic Republic	Raw milk	1	0.842600262
857	14	12	Lao Peoples Democratic Republic	Wool, silk-worm cocoons	9	0.627712123
858	14	13	Lao Peoples Democratic Republic	Forestry	114911	0.191221695
859	14	14	Lao Peoples Democratic Republic	Fishing	75255	0.508684016
860	14	15	Lao Peoples Democratic Republic	Coal	169	0.199883204
861	14	16	Lao Peoples Democratic Republic	Oil	1261	0.172082862
862	14	17	Lao Peoples Democratic Republic	Gas	13	0.466620384
863	14	18	Lao Peoples Democratic Republic	Other Extraction	6987	0.059290645
864	14	19	Lao Peoples Democratic Republic	Meat: cattle, sheep, goats, horse	3355	0.989571008
865	14	20	Lao Peoples Democratic Republic	Meat products nec	5314	0.994056235
866	14	21	Lao Peoples Democratic Republic	Vegetable oils and fats	502	0.98340546
867	14	22	Lao Peoples Democratic Republic	Dairy products	207	0.764120611
868	14	23	Lao Peoples Democratic Republic	Processed rice	24810	0.993559136
869	14	24	Lao Peoples Democratic Republic	Sugar	449	0.652656608
870	14	25	Lao Peoples Democratic Republic	Food products nec	28499	0.958415053
871	14	26	Lao Peoples Democratic Republic	Beverages and tobacco products	19989	0.007333245
872	14	27	Lao Peoples Democratic Republic	Textiles	1821	0.110426452
873	14	28	Lao Peoples Democratic Republic	Wearing apparel	5911	0.050772046
874	14	29	Lao Peoples Democratic Republic	Leather products	807	0.052220626
875	14	30	Lao Peoples Democratic Republic	Wood products	10999	0.097823402
876	14	31	Lao Peoples Democratic Republic	Paper products, publishing	135	0.251582737
877	14	32	Lao Peoples Democratic Republic	Petroleum, coal products	4332	0.168317491
878	14	33	Lao Peoples Democratic Republic	Chemical products	1494	0.180584839
879	14	34	Lao Peoples Democratic Republic	Basic pharmaceutical products	9	0.670907623
880	14	35	Lao Peoples Democratic Republic	Rubber and plastic products	1687	0.111887138
881	14	36	Lao Peoples Democratic Republic	Mineral products nec	1236	0.054187167
882	14	37	Lao Peoples Democratic Republic	Ferrous metals	81	0.088191328
883	14	38	Lao Peoples Democratic Republic	Metals nec	9803	0.073131067
884	14	39	Lao Peoples Democratic Republic	Metal products	346	0.110761581
885	14	40	Lao Peoples Democratic Republic	Computer, electronic and optical products	2421	0.051097652
886	14	41	Lao Peoples Democratic Republic	Electrical equipment	537	0.048606535
887	14	42	Lao Peoples Democratic Republic	Machinery and equipment nec	486	0.085702179
888	14	43	Lao Peoples Democratic Republic	Motor vehicles and parts	314	0.058512413
889	14	44	Lao Peoples Democratic Republic	Transport equipment nec	174	0.180986564
890	14	45	Lao Peoples Democratic Republic	Manufactures nec	2118	0.174788777
891	14	46	Lao Peoples Democratic Republic	Electricity	3877	0.424026775
892	14	47	Lao Peoples Democratic Republic	Gas manufacture, distribution	6369	0.524632178
893	14	48	Lao Peoples Democratic Republic	Water	5792	0.587316706
894	14	49	Lao Peoples Democratic Republic	Construction	82992	0.018819159
895	14	50	Lao Peoples Democratic Republic	Trade	329052	0.242030894
896	14	51	Lao Peoples Democratic Republic	Accommodation, Food and service activities	40673	0.065865421
897	14	52	Lao Peoples Democratic Republic	Transport nec	27581	0.155254921
898	14	53	Lao Peoples Democratic Republic	Water transport	2009	0.171636029
899	14	54	Lao Peoples Democratic Republic	Air transport	4265	0.089177462
900	14	55	Lao Peoples Democratic Republic	Warehousing and support activities	5328	0.150778068
901	14	56	Lao Peoples Democratic Republic	Communication	8115	0.189943266
902	14	57	Lao Peoples Democratic Republic	Financial services nec	5653	0.381463297
903	14	58	Lao Peoples Democratic Republic	Insurance	5298	0.153872555
904	14	59	Lao Peoples Democratic Republic	Real estate activities	122	0.365760431
905	14	60	Lao Peoples Democratic Republic	Business services nec	4312	0.461879975
906	14	61	Lao Peoples Democratic Republic	Recreational and other services	35217	0.127523537
907	14	62	Lao Peoples Democratic Republic	Public Administration and defense	156498	0.979130754
908	14	63	Lao Peoples Democratic Republic	Education	84874	0.025128429
909	14	64	Lao Peoples Democratic Republic	Human health and social work activities	22338	0.996953385
910	14	65	Lao Peoples Democratic Republic	Dwellings	8952	0.099549364
911	15	1	Malaysia	Paddy rice	39856	0.845263838
912	15	2	Malaysia	Wheat	107	0.755985744
913	15	3	Malaysia	Cereal grains nec	2879	0.523570334
914	15	4	Malaysia	Vegetables, fruit, nuts	48983	0.877988523
915	15	5	Malaysia	Oil seeds	757978	0.617185695
916	15	6	Malaysia	Sugar cane, sugar beet	42608	0.602676686
917	15	7	Malaysia	Plant-based fibers	7502	0.646776836
918	15	8	Malaysia	Crops nec	107935	0.523686758
919	15	9	Malaysia	Cattle, sheep and goats, horses	6545	0.447313469
920	15	10	Malaysia	Animal products nec	288159	0.524068368
921	15	11	Malaysia	Raw milk	3089	0.930016125
922	15	12	Malaysia	Wool, silk-worm cocoons	3975	0.520125397
923	15	13	Malaysia	Forestry	234029	0.164479549
924	15	14	Malaysia	Fishing	238063	0.150691396
925	15	15	Malaysia	Coal	534	0.353385777
926	15	16	Malaysia	Oil	51717	0.115421389
927	15	17	Malaysia	Gas	42991	0.277872336
928	15	18	Malaysia	Other Extraction	9158	0.13364637
929	15	19	Malaysia	Meat: cattle, sheep, goats, horse	299	0.459754281
930	15	20	Malaysia	Meat products nec	4691	0.918121696
931	15	21	Malaysia	Vegetable oils and fats	179915	0.675526733
932	15	22	Malaysia	Dairy products	13491	0.930585321
933	15	23	Malaysia	Processed rice	9134	0.9072048
934	15	24	Malaysia	Sugar	1673	0.720509171
935	15	25	Malaysia	Food products nec	80835	0.815370551
936	15	26	Malaysia	Beverages and tobacco products	19635	0.029507004
937	15	27	Malaysia	Textiles	23316	0.084710413
938	15	28	Malaysia	Wearing apparel	11236	0.118487049
939	15	29	Malaysia	Leather products	2611	0.067695816
940	15	30	Malaysia	Wood products	40403	0.096786666
941	15	31	Malaysia	Paper products, publishing	46554	0.200744595
942	15	32	Malaysia	Petroleum, coal products	126179	0.094267601
943	15	33	Malaysia	Chemical products	182417	0.160569866
944	15	34	Malaysia	Basic pharmaceutical products	9488	0.408619592
945	15	35	Malaysia	Rubber and plastic products	124334	0.125911568
946	15	36	Malaysia	Mineral products nec	67425	0.116248255
947	15	37	Malaysia	Ferrous metals	58959	0.092301527
948	15	38	Malaysia	Metals nec	41386	0.079490521
949	15	39	Malaysia	Metal products	90753	0.105661421
950	15	40	Malaysia	Computer, electronic and optical products	714958	0.076581528
951	15	41	Malaysia	Electrical equipment	91779	0.054861247
952	15	42	Malaysia	Machinery and equipment nec	141534	0.071926516
953	15	43	Malaysia	Motor vehicles and parts	129587	0.013439448
954	15	44	Malaysia	Transport equipment nec	21379	0.119797003
955	15	45	Malaysia	Manufactures nec	60922	0.095746938
956	15	46	Malaysia	Electricity	34593	0.364590096
957	15	47	Malaysia	Gas manufacture, distribution	27107	0.332784069
958	15	48	Malaysia	Water	72100	0.573913999
959	15	49	Malaysia	Construction	1309900	0.140843972
960	15	50	Malaysia	Trade	2361400	0.127618379
961	15	51	Malaysia	Accommodation, Food and service activities	1150800	0.092674566
962	15	52	Malaysia	Transport nec	170126	0.154689612
963	15	53	Malaysia	Water transport	183993	0.081599836
964	15	54	Malaysia	Air transport	166305	0.091093587
965	15	55	Malaysia	Warehousing and support activities	94575	0.134886701
966	15	56	Malaysia	Communication	214200	0.131097338
967	15	57	Malaysia	Financial services nec	479022	0.144236851
968	15	58	Malaysia	Insurance	159400	0.02690443
969	15	59	Malaysia	Real estate activities	128943	0.167189744
970	15	60	Malaysia	Business services nec	525367	0.248060323
971	15	61	Malaysia	Recreational and other services	286144	0.063313365
972	15	62	Malaysia	Public Administration and defense	751000	0.970371809
973	15	63	Malaysia	Education	899000	0.035962495
974	15	64	Malaysia	Human health and social work activities	573100	0.982984893
975	15	65	Malaysia	Dwellings	297924	0.001160346
976	16	1	Philippines	Paddy rice	2185544	0.965086309
977	16	2	Philippines	Wheat	3756	0.883356027
978	16	3	Philippines	Cereal grains nec	571205	0.848405794
979	16	4	Philippines	Vegetables, fruit, nuts	1596864	0.807633212
980	16	5	Philippines	Oil seeds	625254	0.865601876
981	16	6	Philippines	Sugar cane, sugar beet	420303	0.71981419
982	16	7	Philippines	Plant-based fibers	19602	0.483133289
983	16	8	Philippines	Crops nec	148740	0.625011065
984	16	9	Philippines	Cattle, sheep and goats, horses	276176	0.927598513
985	16	10	Philippines	Animal products nec	2727701	0.962923145
986	16	11	Philippines	Raw milk	38411	0.983223584
987	16	12	Philippines	Wool, silk-worm cocoons	307	0.636884942
988	16	13	Philippines	Forestry	1040275	0.700342141
989	16	14	Philippines	Fishing	2086930	0.244977791
990	16	15	Philippines	Coal	20767	0.368782409
991	16	16	Philippines	Oil	17046	0.136736887
992	16	17	Philippines	Gas	1467	0.374413177
993	16	18	Philippines	Other Extraction	195884	0.083597878
994	16	19	Philippines	Meat: cattle, sheep, goats, horse	41338	0.865410915
995	16	20	Philippines	Meat products nec	196027	0.97086496
996	16	21	Philippines	Vegetable oils and fats	36298	0.769020729
997	16	22	Philippines	Dairy products	64826	0.88008723
998	16	23	Philippines	Processed rice	199633	0.96946689
999	16	24	Philippines	Sugar	33762	0.706706952
1000	16	25	Philippines	Food products nec	466708	0.861112178
1001	16	26	Philippines	Beverages and tobacco products	106007	0.117112931
1002	16	27	Philippines	Textiles	73006	0.092989081
1003	16	28	Philippines	Wearing apparel	77402	0.036078284
1004	16	29	Philippines	Leather products	14403	0.026595123
1005	16	30	Philippines	Wood products	50826	0.061986617
1006	16	31	Philippines	Paper products, publishing	46322	0.271683113
1007	16	32	Philippines	Petroleum, coal products	107301	0.135678801
1008	16	33	Philippines	Chemical products	127303	0.204179244
1009	16	34	Philippines	Basic pharmaceutical products	28694	0.43807656
1010	16	35	Philippines	Rubber and plastic products	76019	0.207940278
1011	16	36	Philippines	Mineral products nec	64146	0.062339543
1012	16	37	Philippines	Ferrous metals	63683	0.048534606
1013	16	38	Philippines	Metals nec	53116	0.083621233
1014	16	39	Philippines	Metal products	35067	0.116056663
1015	16	40	Philippines	Computer, electronic and optical products	540737	0.074366538
1016	16	41	Philippines	Electrical equipment	153406	0.045966179
1017	16	42	Philippines	Machinery and equipment nec	212891	0.051724492
1018	16	43	Philippines	Motor vehicles and parts	25029	0.025981418
1019	16	44	Philippines	Transport equipment nec	54018	0.031333139
1020	16	45	Philippines	Manufactures nec	77802	0.073844615
1021	16	46	Philippines	Electricity	81003	0.517331736
1022	16	47	Philippines	Gas manufacture, distribution	4292	0.516202187
1023	16	48	Philippines	Water	51266	0.672126683
1024	16	49	Philippines	Construction	2519480	0.001970281
1025	16	50	Philippines	Trade	7135474	0.157622922
1026	16	51	Philippines	Accommodation, Food and service activities	1656151	0.04947135
1027	16	52	Philippines	Transport nec	1477321	0.090889678
1028	16	53	Philippines	Water transport	219492	0.044254909
1029	16	54	Philippines	Air transport	596386	0.049852808
1030	16	55	Philippines	Warehousing and support activities	368238	0.089650027
1031	16	56	Philippines	Communication	354067	0.120225482
1032	16	57	Philippines	Financial services nec	733597	0.155259403
1033	16	58	Philippines	Insurance	151706	0.128222531
1034	16	59	Philippines	Real estate activities	232635	0.09895941
1035	16	60	Philippines	Business services nec	430456	0.188712998
1036	16	61	Philippines	Recreational and other services	1315613	0.02964567
1037	16	62	Philippines	Public Administration and defense	1931709	0.99158742
1038	16	63	Philippines	Education	1244062	0.017630175
1039	16	64	Philippines	Human health and social work activities	480713	0.991816742
1040	16	65	Philippines	Dwellings	2107401	0.000213179
1041	17	1	Singapore	Paddy rice	1	0.840587786
1042	17	2	Singapore	Wheat	1	0.687242279
1043	17	3	Singapore	Cereal grains nec	1	0.37294907
1044	17	4	Singapore	Vegetables, fruit, nuts	1	0.846945069
1045	17	5	Singapore	Oil seeds	1	0.710596971
1046	17	6	Singapore	Sugar cane, sugar beet	1	0.239707541
1047	17	7	Singapore	Plant-based fibers	1	0.625564193
1048	17	8	Singapore	Crops nec	1	0.537036343
1049	17	9	Singapore	Cattle, sheep and goats, horses	1	0.861472039
1050	17	10	Singapore	Animal products nec	92	0.821910201
1051	17	11	Singapore	Raw milk	1	0.689762052
1052	17	12	Singapore	Wool, silk-worm cocoons	1	0.504434344
1053	17	13	Singapore	Forestry	1	0.32907824
1054	17	14	Singapore	Fishing	1	0.244806439
1055	17	15	Singapore	Coal	1	0.193819655
1056	17	16	Singapore	Oil	1	0.138327273
1057	17	17	Singapore	Gas	1	0.243290085
1058	17	18	Singapore	Other Extraction	1	0.087308435
1059	17	19	Singapore	Meat: cattle, sheep, goats, horse	490	0.970638692
1060	17	20	Singapore	Meat products nec	676	0.968460076
1061	17	21	Singapore	Vegetable oils and fats	428	0.776036405
1062	17	22	Singapore	Dairy products	693	0.834261742
1063	17	23	Singapore	Processed rice	395	0.981037087
1064	17	24	Singapore	Sugar	127	0.756030055
1065	17	25	Singapore	Food products nec	5395	0.77179264
1066	17	26	Singapore	Beverages and tobacco products	1297	0.032119481
1067	17	27	Singapore	Textiles	445	0.071181167
1068	17	28	Singapore	Wearing apparel	512	0.094230831
1069	17	29	Singapore	Leather products	1125	0.04045186
1070	17	30	Singapore	Wood products	436	0.072063878
1071	17	31	Singapore	Paper products, publishing	5695	0.1903699
1072	17	32	Singapore	Petroleum, coal products	43755	0.138306498
1073	17	33	Singapore	Chemical products	47680	0.171104371
1074	17	34	Singapore	Basic pharmaceutical products	9202	0.622239734
1075	17	35	Singapore	Rubber and plastic products	6485	0.146472441
1076	17	36	Singapore	Mineral products nec	2899	0.06908969
1077	17	37	Singapore	Ferrous metals	1276	0.068504683
1078	17	38	Singapore	Metals nec	2431	0.085562784
1079	17	39	Singapore	Metal products	7923	0.138048231
1080	17	40	Singapore	Computer, electronic and optical products	68370	0.071786801
1081	17	41	Singapore	Electrical equipment	6619	0.043655432
1082	17	42	Singapore	Machinery and equipment nec	17938	0.050225963
1083	17	43	Singapore	Motor vehicles and parts	1713	0.036871908
1084	17	44	Singapore	Transport equipment nec	9239	0.079487544
1085	17	45	Singapore	Manufactures nec	5962	0.091445771
1086	17	46	Singapore	Electricity	1	0.317395402
1087	17	47	Singapore	Gas manufacture, distribution	1	0.644427254
1088	17	48	Singapore	Water	1	0.569544253
1089	17	49	Singapore	Construction	98200	0.041140496
1090	17	50	Singapore	Trade	346300	0.096009551
1091	17	51	Singapore	Accommodation, Food and service activities	137100	0.037438228
1092	17	52	Singapore	Transport nec	61232	0.071833026
1093	17	53	Singapore	Water transport	70784	0.04398962
1094	17	54	Singapore	Air transport	29072	0.046572861
1095	17	55	Singapore	Warehousing and support activities	27812	0.093615956
1096	17	56	Singapore	Communication	87800	0.113174683
1097	17	57	Singapore	Financial services nec	156766	0.196858141
1098	17	58	Singapore	Insurance	39988	0.078444027
1099	17	59	Singapore	Real estate activities	64876	0.119186349
1100	17	60	Singapore	Business services nec	199025	0.171015901
1101	17	61	Singapore	Recreational and other services	73593	0.080137612
1102	17	62	Singapore	Public Administration and defense	285200	0.916084612
1103	17	63	Singapore	Education	1	0.055868352
1104	17	64	Singapore	Human health and social work activities	107700	0.961649837
1105	17	65	Singapore	Dwellings	44051	3.86E-07
1106	18	1	Thailand	Paddy rice	2891694	0.858519024
1107	18	2	Thailand	Wheat	2055	0.762495128
1108	18	3	Thailand	Cereal grains nec	235134	0.716288648
1109	18	4	Thailand	Vegetables, fruit, nuts	4609848	0.764026757
1110	18	5	Thailand	Oil seeds	179165	0.686809051
1111	18	6	Thailand	Sugar cane, sugar beet	484962	0.602563436
1112	18	7	Thailand	Plant-based fibers	5702	0.236919002
1113	18	8	Thailand	Crops nec	468582	0.535547306
1114	18	9	Thailand	Cattle, sheep and goats, horses	209496	0.549091357
1115	18	10	Thailand	Animal products nec	2185901	0.83948022
1116	18	11	Thailand	Raw milk	80365	0.881918725
1117	18	12	Thailand	Wool, silk-worm cocoons	42419	0.285509323
1118	18	13	Thailand	Forestry	302071	0.156624423
1119	18	14	Thailand	Fishing	1149911	0.418941099
1120	18	15	Thailand	Coal	1917	0.2325405
1121	18	16	Thailand	Oil	31858	0.162430004
1122	18	17	Thailand	Gas	11662	0.22778822
1123	18	18	Thailand	Other Extraction	23543	0.060924032
1124	18	19	Thailand	Meat: cattle, sheep, goats, horse	24192	0.499327311
1125	18	20	Thailand	Meat products nec	137557	0.815884071
1126	18	21	Thailand	Vegetable oils and fats	39049	0.688051217
1127	18	22	Thailand	Dairy products	31842	0.909344567
1128	18	23	Thailand	Processed rice	195223	0.863938343
1129	18	24	Thailand	Sugar	60895	0.605504644
1130	18	25	Thailand	Food products nec	334900	0.779160607
1131	18	26	Thailand	Beverages and tobacco products	130775	0.018608149
1132	18	27	Thailand	Textiles	176238	0.063876172
1133	18	28	Thailand	Wearing apparel	144337	0.026663066
1134	18	29	Thailand	Leather products	39244	0.042302238
1135	18	30	Thailand	Wood products	95482	0.048058551
1136	18	31	Thailand	Paper products, publishing	92813	0.229691354
1137	18	32	Thailand	Petroleum, coal products	594446	0.162273303
1138	18	33	Thailand	Chemical products	536374	0.169847474
1139	18	34	Thailand	Basic pharmaceutical products	44483	0.648095762
1140	18	35	Thailand	Rubber and plastic products	389210	0.123680894
1141	18	36	Thailand	Mineral products nec	168886	0.035673844
1142	18	37	Thailand	Ferrous metals	172460	0.061924219
1143	18	38	Thailand	Metals nec	87838	0.096837327
1144	18	39	Thailand	Metal products	101402	0.128472352
1145	18	40	Thailand	Computer, electronic and optical products	979949	0.064518415
1146	18	41	Thailand	Electrical equipment	251107	0.046070898
1147	18	42	Thailand	Machinery and equipment nec	374296	0.057502877
1148	18	43	Thailand	Motor vehicles and parts	666150	0.040398471
1149	18	44	Thailand	Transport equipment nec	123927	0.045603496
1150	18	45	Thailand	Manufactures nec	285802	0.085505056
1151	18	46	Thailand	Electricity	99402	0.39784832
1152	18	47	Thailand	Gas manufacture, distribution	17685	0.255132556
1153	18	48	Thailand	Water	105448	0.673837888
1154	18	49	Thailand	Construction	2269202	0.010518729
1155	18	50	Thailand	Trade	6184872	0.125531297
1156	18	51	Thailand	Accommodation, Food and service activities	2567803	0.044756478
1157	18	52	Thailand	Transport nec	555511	0.122628829
1158	18	53	Thailand	Water transport	213177	0.06755222
1159	18	54	Thailand	Air transport	226340	0.092945631
1160	18	55	Thailand	Warehousing and support activities	197271	0.116847338
1161	18	56	Thailand	Communication	247949	0.136165138
1162	18	57	Thailand	Financial services nec	537413	0.185103543
1163	18	58	Thailand	Insurance	142841	0.042635455
1164	18	59	Thailand	Real estate activities	192657	0.068274389
1165	18	60	Thailand	Business services nec	427449	0.161313432
1166	18	61	Thailand	Recreational and other services	1083103	0.073777316
1167	18	62	Thailand	Public Administration and defense	1654988	0.981172353
1168	18	63	Thailand	Education	1152715	0.014982247
1169	18	64	Thailand	Human health and social work activities	683680	0.98856783
1170	18	65	Thailand	Dwellings	322761	0.000605831
1171	19	1	Viet Nam	Paddy rice	5468178	0.910568193
1172	19	2	Viet Nam	Wheat	4039	0.853518904
1173	19	3	Viet Nam	Cereal grains nec	622506	0.84706251
1174	19	4	Viet Nam	Vegetables, fruit, nuts	2482703	0.78858739
1175	19	5	Viet Nam	Oil seeds	534960	0.846540612
1176	19	6	Viet Nam	Sugar cane, sugar beet	624243	0.785886622
1177	19	7	Viet Nam	Plant-based fibers	205799	0.121340567
1178	19	8	Viet Nam	Crops nec	2039734	0.561413279
1179	19	9	Viet Nam	Cattle, sheep and goats, horses	376101	0.904410721
1180	19	10	Viet Nam	Animal products nec	5821603	0.954576684
1181	19	11	Viet Nam	Raw milk	361243	0.892955296
1182	19	12	Viet Nam	Wool, silk-worm cocoons	37773	0.652110037
1183	19	13	Viet Nam	Forestry	1296655	0.200406876
1184	19	14	Viet Nam	Fishing	4891741	0.330563354
1185	19	15	Viet Nam	Coal	51289	0.231899596
1186	19	16	Viet Nam	Oil	159525	0.123654371
1187	19	17	Viet Nam	Gas	1419	0.219424582
1188	19	18	Viet Nam	Other Extraction	31046	0.080831143
1189	19	19	Viet Nam	Meat: cattle, sheep, goats, horse	8888	0.653858509
1190	19	20	Viet Nam	Meat products nec	30266	0.837803546
1191	19	21	Viet Nam	Vegetable oils and fats	30230	0.908177391
1192	19	22	Viet Nam	Dairy products	44164	0.952874839
1193	19	23	Viet Nam	Processed rice	380636	0.916354295
1194	19	24	Viet Nam	Sugar	64775	0.80263885
1195	19	25	Viet Nam	Food products nec	543412	0.849462468
1196	19	26	Viet Nam	Beverages and tobacco products	250862	0.016653368
1197	19	27	Viet Nam	Textiles	349596	0.062950235
1198	19	28	Viet Nam	Wearing apparel	650126	0.034121396
1199	19	29	Viet Nam	Leather products	568531	0.031683439
1200	19	30	Viet Nam	Wood products	86380	0.081422098
1201	19	31	Viet Nam	Paper products, publishing	150880	0.170236323
1202	19	32	Viet Nam	Petroleum, coal products	137570	0.076038394
1203	19	33	Viet Nam	Chemical products	321585	0.196543249
1204	19	34	Viet Nam	Basic pharmaceutical products	43082	0.324650921
1205	19	35	Viet Nam	Rubber and plastic products	290577	0.123428139
1206	19	36	Viet Nam	Mineral products nec	374297	0.062706363
1207	19	37	Viet Nam	Ferrous metals	84847	0.071105481
1208	19	38	Viet Nam	Metals nec	101963	0.082463387
1209	19	39	Viet Nam	Metal products	82044	0.096378908
1210	19	40	Viet Nam	Computer, electronic and optical products	1607140	0.074735408
1211	19	41	Viet Nam	Electrical equipment	225720	0.042596066
1212	19	42	Viet Nam	Machinery and equipment nec	141467	0.055430027
1213	19	43	Viet Nam	Motor vehicles and parts	94598	0.045338327
1214	19	44	Viet Nam	Transport equipment nec	244671	0.082851922
1215	19	45	Viet Nam	Manufactures nec	369346	0.112612538
1216	19	46	Viet Nam	Electricity	134610	0.459254137
1217	19	47	Viet Nam	Gas manufacture, distribution	17066	0.430338724
1218	19	48	Viet Nam	Water	109146	0.360788609
1219	19	49	Viet Nam	Construction	3184628	0.000932562
1220	19	50	Viet Nam	Trade	6554021	0.108543542
1221	19	51	Viet Nam	Accommodation, Food and service activities	2301965	0.02848261
1222	19	52	Viet Nam	Transport nec	587996	0.206982577
1223	19	53	Viet Nam	Water transport	313124	0.027195707
1224	19	54	Viet Nam	Air transport	495892	0.074642037
1225	19	55	Viet Nam	Warehousing and support activities	139019	0.205358703
1226	19	56	Viet Nam	Communication	317999	0.131325043
1227	19	57	Viet Nam	Financial services nec	287924	0.157524105
1228	19	58	Viet Nam	Insurance	99573	0.116772304
1229	19	59	Viet Nam	Real estate activities	178516	0.093454108
1230	19	60	Viet Nam	Business services nec	294566	0.275785377
1231	19	61	Viet Nam	Recreational and other services	251858	0.04388205
1232	19	62	Viet Nam	Public Administration and defense	1700192	0.95682488
1233	19	63	Viet Nam	Education	1861098	0.030341746
1234	19	64	Viet Nam	Human health and social work activities	492921	0.986770579
1235	19	65	Viet Nam	Dwellings	1108286	0.000127274
1236	20	1	Rest of Southeast Asia	Paddy rice	1883143	0.827416037
1237	20	2	Rest of Southeast Asia	Wheat	527	0.706148253
1238	20	3	Rest of Southeast Asia	Cereal grains nec	162806	0.667906439
1239	20	4	Rest of Southeast Asia	Vegetables, fruit, nuts	1535610	0.754074785
1240	20	5	Rest of Southeast Asia	Oil seeds	196286	0.793059441
1241	20	6	Rest of Southeast Asia	Sugar cane, sugar beet	61940	0.714682664
1242	20	7	Rest of Southeast Asia	Plant-based fibers	3742	0.222003117
1243	20	8	Rest of Southeast Asia	Crops nec	882955	0.556243734
1244	20	9	Rest of Southeast Asia	Cattle, sheep and goats, horses	522322	0.652345393
1245	20	10	Rest of Southeast Asia	Animal products nec	1591197	0.70787298
1246	20	11	Rest of Southeast Asia	Raw milk	50	0.683111984
1247	20	12	Rest of Southeast Asia	Wool, silk-worm cocoons	122	0.476293761
1248	20	13	Rest of Southeast Asia	Forestry	2264797	0.175028596
1249	20	14	Rest of Southeast Asia	Fishing	2318592	0.403081461
1250	20	15	Rest of Southeast Asia	Coal	946	0.177395746
1251	20	16	Rest of Southeast Asia	Oil	11778	0.199177116
1252	20	17	Rest of Southeast Asia	Gas	133439	0.313508325
1253	20	18	Rest of Southeast Asia	Other Extraction	43857	0.058867826
1254	20	19	Rest of Southeast Asia	Meat: cattle, sheep, goats, horse	25692	0.573992851
1255	20	20	Rest of Southeast Asia	Meat products nec	92801	0.557547471
1256	20	21	Rest of Southeast Asia	Vegetable oils and fats	10586	0.750237363
1257	20	22	Rest of Southeast Asia	Dairy products	5136	0.54691329
1258	20	23	Rest of Southeast Asia	Processed rice	132909	0.872921718
1259	20	24	Rest of Southeast Asia	Sugar	13840	0.701732338
1260	20	25	Rest of Southeast Asia	Food products nec	267177	0.781628009
1261	20	26	Rest of Southeast Asia	Beverages and tobacco products	19437	0.064846868
1262	20	27	Rest of Southeast Asia	Textiles	22295	0.086026428
1263	20	28	Rest of Southeast Asia	Wearing apparel	78103	0.066133127
1264	20	29	Rest of Southeast Asia	Leather products	48888	0.04660728
1265	20	30	Rest of Southeast Asia	Wood products	212652	0.090105914
1266	20	31	Rest of Southeast Asia	Paper products, publishing	39228	0.297220324
1267	20	32	Rest of Southeast Asia	Petroleum, coal products	33895	0.202707564
1268	20	33	Rest of Southeast Asia	Chemical products	13835	0.265094423
1269	20	34	Rest of Southeast Asia	Basic pharmaceutical products	1758	0.562917798
1270	20	35	Rest of Southeast Asia	Rubber and plastic products	16242	0.161693924
1271	20	36	Rest of Southeast Asia	Mineral products nec	111822	0.039955463
1272	20	37	Rest of Southeast Asia	Ferrous metals	74771	0.102494988
1273	20	38	Rest of Southeast Asia	Metals nec	57056	0.121221091
1274	20	39	Rest of Southeast Asia	Metal products	49079	0.175929093
1275	20	40	Rest of Southeast Asia	Computer, electronic and optical products	117250	0.111949401
1276	20	41	Rest of Southeast Asia	Electrical equipment	17155	0.059197804
1277	20	42	Rest of Southeast Asia	Machinery and equipment nec	49757	0.10170873
1278	20	43	Rest of Southeast Asia	Motor vehicles and parts	152823	0.090208239
1279	20	44	Rest of Southeast Asia	Transport equipment nec	24534	0.09497274
1280	20	45	Rest of Southeast Asia	Manufactures nec	560034	0.093102477
1281	20	46	Rest of Southeast Asia	Electricity	18025	0.593670911
1282	20	47	Rest of Southeast Asia	Gas manufacture, distribution	6633	0.477367683
1283	20	48	Rest of Southeast Asia	Water	31635	0.730895546
1284	20	49	Rest of Southeast Asia	Construction	1036812	0.016465851
1285	20	50	Rest of Southeast Asia	Trade	3115618	0.164272398
1286	20	51	Rest of Southeast Asia	Accommodation, Food and service activities	288128	0.088466432
1287	20	52	Rest of Southeast Asia	Transport nec	434225	0.168903824
1288	20	53	Rest of Southeast Asia	Water transport	174984	0.118925782
1289	20	54	Rest of Southeast Asia	Air transport	221156	0.143508002
1290	20	55	Rest of Southeast Asia	Warehousing and support activities	131808	0.183949328
1291	20	56	Rest of Southeast Asia	Communication	63060	0.269253228
1292	20	57	Rest of Southeast Asia	Financial services nec	116679	0.2344067
1293	20	58	Rest of Southeast Asia	Insurance	20169	0.186873746
1294	20	59	Rest of Southeast Asia	Real estate activities	72008	0.122282951
1295	20	60	Rest of Southeast Asia	Business services nec	247162	0.274471878
1296	20	61	Rest of Southeast Asia	Recreational and other services	1079271	0.206726654
1297	20	62	Rest of Southeast Asia	Public Administration and defense	89132	0.977190463
1298	20	63	Rest of Southeast Asia	Education	476534	0.042680698
1299	20	64	Rest of Southeast Asia	Human health and social work activities	101710	0.99664318
1300	20	65	Rest of Southeast Asia	Dwellings	299081	0.000838193
1301	21	1	Bangladesh	Paddy rice	9606888	0.994099905
1302	21	2	Bangladesh	Wheat	275855	0.944301418
1303	21	3	Bangladesh	Cereal grains nec	335205	0.858631392
1304	21	4	Bangladesh	Vegetables, fruit, nuts	2670933	0.98695981
1305	21	5	Bangladesh	Oil seeds	445638	0.89131573
1306	21	6	Bangladesh	Sugar cane, sugar beet	179101	0.957924538
1307	21	7	Bangladesh	Plant-based fibers	549484	0.272708048
1308	21	8	Bangladesh	Crops nec	1187479	0.754095896
1309	21	9	Bangladesh	Cattle, sheep and goats, horses	266936	0.916209266
1310	21	10	Bangladesh	Animal products nec	3072741	0.858727995
1311	21	11	Bangladesh	Raw milk	581394	0.931761854
1312	21	12	Bangladesh	Wool, silk-worm cocoons	1247	0.078872154
1313	21	13	Bangladesh	Forestry	2711267	0.401729043
1314	21	14	Bangladesh	Fishing	4765847	0.047124953
1315	21	15	Bangladesh	Coal	2810	0.211005055
1316	21	16	Bangladesh	Oil	159	0.287780861
1317	21	17	Bangladesh	Gas	49311	0.328719002
1318	21	18	Bangladesh	Other Extraction	178778	0.080661305
1319	21	19	Bangladesh	Meat: cattle, sheep, goats, horse	31870	0.980801473
1320	21	20	Bangladesh	Meat products nec	16851	0.957142056
1321	21	21	Bangladesh	Vegetable oils and fats	163629	0.886014068
1322	21	22	Bangladesh	Dairy products	200799	0.953695545
1323	21	23	Bangladesh	Processed rice	2076166	0.996999819
1324	21	24	Bangladesh	Sugar	63602	0.969739576
1325	21	25	Bangladesh	Food products nec	493930	0.950619787
1326	21	26	Bangladesh	Beverages and tobacco products	308803	0.002274551
1327	21	27	Bangladesh	Textiles	838585	0.024083447
1328	21	28	Bangladesh	Wearing apparel	2259323	0.036897868
1329	21	29	Bangladesh	Leather products	210082	0.013788903
1330	21	30	Bangladesh	Wood products	88933	0.185799966
1331	21	31	Bangladesh	Paper products, publishing	105198	0.441280224
1332	21	32	Bangladesh	Petroleum, coal products	76935	0.295448454
1333	21	33	Bangladesh	Chemical products	181819	0.11816854
1334	21	34	Bangladesh	Basic pharmaceutical products	99796	0.79537094
1335	21	35	Bangladesh	Rubber and plastic products	53117	0.026882977
1336	21	36	Bangladesh	Mineral products nec	234164	0.033296593
1337	21	37	Bangladesh	Ferrous metals	233534	0.012871667
1338	21	38	Bangladesh	Metals nec	819622	0.049968047
1339	21	39	Bangladesh	Metal products	102279	0.121100492
1340	21	40	Bangladesh	Computer, electronic and optical products	38645	0.05991224
1341	21	41	Bangladesh	Electrical equipment	30075	0.052791209
1342	21	42	Bangladesh	Machinery and equipment nec	99723	0.151905576
1343	21	43	Bangladesh	Motor vehicles and parts	34772	0.044121698
1344	21	44	Bangladesh	Transport equipment nec	118351	0.026738427
1345	21	45	Bangladesh	Manufactures nec	58812	0.024505966
1346	21	46	Bangladesh	Electricity	93229	0.51760821
1347	21	47	Bangladesh	Gas manufacture, distribution	25552	0.475823925
1348	21	48	Bangladesh	Water	79712	0.597482818
1349	21	49	Bangladesh	Construction	2143523	0.084264581
1350	21	50	Bangladesh	Trade	7521790	0.007353866
1351	21	51	Bangladesh	Accommodation, Food and service activities	871081	0.435553557
1352	21	52	Bangladesh	Transport nec	293736	0.044533538
1353	21	53	Bangladesh	Water transport	889466	0.508495126
1354	21	54	Bangladesh	Air transport	808544	0.14737575
1355	21	55	Bangladesh	Warehousing and support activities	1753579	0.150565342
1356	21	56	Bangladesh	Communication	143713	0.2201375
1357	21	57	Bangladesh	Financial services nec	16279	0.084149861
1358	21	58	Bangladesh	Insurance	519561	0.28044509
1359	21	59	Bangladesh	Real estate activities	98518	0.223492442
1360	21	60	Bangladesh	Business services nec	347698	0.169365323
1361	21	61	Bangladesh	Recreational and other services	1851253	0.228886729
1362	21	62	Bangladesh	Public Administration and defense	791353	0.823655538
1363	21	63	Bangladesh	Education	1875718	0.000154557
1364	21	64	Bangladesh	Human health and social work activities	751341	0.875643556
1365	21	65	Bangladesh	Dwellings	1275840	0.002896069
1366	22	1	India	Paddy rice	11602223	0.909568067
1367	22	2	India	Wheat	13136808	0.878654597
1368	22	3	India	Cereal grains nec	4788444	0.925063701
1369	22	4	India	Vegetables, fruit, nuts	38126818	0.893228705
1370	22	5	India	Oil seeds	11991279	0.901900168
1371	22	6	India	Sugar cane, sugar beet	5843644	0.712440471
1372	22	7	India	Plant-based fibers	6457138	0.10195579
1373	22	8	India	Crops nec	20700254	0.705824772
1374	22	9	India	Cattle, sheep and goats, horses	6656751	0.707876237
1375	22	10	India	Animal products nec	9677564	0.683367645
1376	22	11	India	Raw milk	27028124	0.910292684
1377	22	12	India	Wool, silk-worm cocoons	2375700	0.818526472
1378	22	13	India	Forestry	15233072	0.51285956
1379	22	14	India	Fishing	7216340	0.180197409
1380	22	15	India	Coal	1097211	0.33859879
1381	22	16	India	Oil	671096	0.154171804
1382	22	17	India	Gas	118024	0.270701782
1383	22	18	India	Other Extraction	347617	0.059841465
1384	22	19	India	Meat: cattle, sheep, goats, horse	215210	0.733404409
1385	22	20	India	Meat products nec	36433	0.74776939
1386	22	21	India	Vegetable oils and fats	995883	0.867341181
1387	22	22	India	Dairy products	943798	0.978610279
1388	22	23	India	Processed rice	1791741	0.932696939
1389	22	24	India	Sugar	521790	0.747579105
1390	22	25	India	Food products nec	2034055	0.886808534
1391	22	26	India	Beverages and tobacco products	734270	0.011045703
1392	22	27	India	Textiles	3262131	0.053411889
1393	22	28	India	Wearing apparel	1160605	0.038792588
1394	22	29	India	Leather products	557579	0.033709541
1395	22	30	India	Wood products	359756	0.086053631
1396	22	31	India	Paper products, publishing	726001	0.186497416
1397	22	32	India	Petroleum, coal products	7568899	0.153808478
1398	22	33	India	Chemical products	3147201	0.183324134
1399	22	34	India	Basic pharmaceutical products	873733	0.539944125
1400	22	35	India	Rubber and plastic products	1549826	0.176931851
1401	22	36	India	Mineral products nec	1698759	0.030593676
1402	22	37	India	Ferrous metals	3142696	0.044473512
1403	22	38	India	Metals nec	985944	0.052209571
1404	22	39	India	Metal products	2675500	0.045364241
1405	22	40	India	Computer, electronic and optical products	1446414	0.053110845
1406	22	41	India	Electrical equipment	1456635	0.076775271
1407	22	42	India	Machinery and equipment nec	2870572	0.05644784
1408	22	43	India	Motor vehicles and parts	2232718	0.031915106
1409	22	44	India	Transport equipment nec	1277890	0.050304754
1410	22	45	India	Manufactures nec	2840097	0.048369393
1411	22	46	India	Electricity	1074159	0.451948759
1412	22	47	India	Gas manufacture, distribution	42237	0.360136563
1413	22	48	India	Water	1006406	0.729432682
1414	22	49	India	Construction	41170015	0.023153432
1415	22	50	India	Trade	38020363	0.170105309
1416	22	51	India	Accommodation, Food and service activities	6621044	0.042526409
1417	22	52	India	Transport nec	12622568	0.118290277
1418	22	53	India	Water transport	976370	0.01474714
1419	22	54	India	Air transport	341139	0.077240077
1420	22	55	India	Warehousing and support activities	3047587	0.129371919
1421	22	56	India	Communication	3200748	0.065951238
1422	22	57	India	Financial services nec	3703070	0.176807306
1423	22	58	India	Insurance	930907	0.10877898
1424	22	59	India	Real estate activities	1060892	0.029307506
1425	22	60	India	Business services nec	3087724	0.151956096
1426	22	61	India	Recreational and other services	956045	0.080022472
1427	22	62	India	Public Administration and defense	7018516	0.978951464
1428	22	63	India	Education	11972162	0.007935538
1429	22	64	India	Human health and social work activities	3749208	0.993322373
1430	22	65	India	Dwellings	12447687	3.96E-07
1431	23	1	Nepal	Paddy rice	244234	0.980595475
1432	23	2	Nepal	Wheat	71947	0.978039102
1433	23	3	Nepal	Cereal grains nec	110274	0.870259886
1434	23	4	Nepal	Vegetables, fruit, nuts	247121	0.994789632
1435	23	5	Nepal	Oil seeds	9172	0.98864041
1436	23	6	Nepal	Sugar cane, sugar beet	18989	0.981753
1437	23	7	Nepal	Plant-based fibers	16683	0.697727204
1438	23	8	Nepal	Crops nec	273098	0.934668309
1439	23	9	Nepal	Cattle, sheep and goats, horses	64970	0.988970565
1440	23	10	Nepal	Animal products nec	191660	0.858343986
1441	23	11	Nepal	Raw milk	274754	0.998493363
1442	23	12	Nepal	Wool, silk-worm cocoons	5169	0.746811083
1443	23	13	Nepal	Forestry	46760	0.641590019
1444	23	14	Nepal	Fishing	32690	0.00120691
1445	23	15	Nepal	Coal	1168	0.197463887
1446	23	16	Nepal	Oil	4	0.138074858
1447	23	17	Nepal	Gas	12	0.070119023
1448	23	18	Nepal	Other Extraction	57590	0.004061327
1449	23	19	Nepal	Meat: cattle, sheep, goats, horse	10866	0.998026329
1450	23	20	Nepal	Meat products nec	7205	0.995850297
1451	23	21	Nepal	Vegetable oils and fats	28763	0.985418191
1452	23	22	Nepal	Dairy products	42800	0.992821266
1453	23	23	Nepal	Processed rice	105507	0.990082641
1454	23	24	Nepal	Sugar	13139	0.959822991
1455	23	25	Nepal	Food products nec	56894	0.72351138
1456	23	26	Nepal	Beverages and tobacco products	61686	0.077360492
1457	23	27	Nepal	Textiles	74225	0.226043304
1458	23	28	Nepal	Wearing apparel	81042	0.462876835
1459	23	29	Nepal	Leather products	73112	0.011714964
1460	23	30	Nepal	Wood products	20984	0.00233001
1461	23	31	Nepal	Paper products, publishing	63541	0.098746394
1462	23	32	Nepal	Petroleum, coal products	1066	0.270086684
1463	23	33	Nepal	Chemical products	12774	0.304029292
1464	23	34	Nepal	Basic pharmaceutical products	5804	0.708782643
1465	23	35	Nepal	Rubber and plastic products	16313	0.227509039
1466	23	36	Nepal	Mineral products nec	25846	0.042328433
1467	23	37	Nepal	Ferrous metals	48393	0.014987037
1468	23	38	Nepal	Metals nec	78798	0.006932023
1469	23	39	Nepal	Metal products	71757	0.012864573
1470	23	40	Nepal	Computer, electronic and optical products	26533	0.068944041
1471	23	41	Nepal	Electrical equipment	3207	0.150478275
1472	23	42	Nepal	Machinery and equipment nec	8651	0.286244875
1473	23	43	Nepal	Motor vehicles and parts	15771	0.013276166
1474	23	44	Nepal	Transport equipment nec	11149	0.002990778
1475	23	45	Nepal	Manufactures nec	21837	0.084147739
1476	23	46	Nepal	Electricity	34227	0.629977027
1477	23	47	Nepal	Gas manufacture, distribution	7	0.869784313
1478	23	48	Nepal	Water	42229	0.759106192
1479	23	49	Nepal	Construction	977615	5.40E-05
1480	23	50	Nepal	Trade	1239900	0.138210341
1481	23	51	Nepal	Accommodation, Food and service activities	370924	0.035150662
1482	23	52	Nepal	Transport nec	235054	0.117069104
1483	23	53	Nepal	Water transport	12382	0.218063598
1484	23	54	Nepal	Air transport	38911	0.032797221
1485	23	55	Nepal	Warehousing and support activities	36032	0.121066488
1486	23	56	Nepal	Communication	60263	0.035970065
1487	23	57	Nepal	Financial services nec	30519	0.149875866
1488	23	58	Nepal	Insurance	98855	0.013667842
1489	23	59	Nepal	Real estate activities	20619	0.053989405
1490	23	60	Nepal	Business services nec	53699	0.178195166
1491	23	61	Nepal	Recreational and other services	146441	0.009509125
1492	23	62	Nepal	Public Administration and defense	150792	0.942819359
1493	23	63	Nepal	Education	558077	0.034116768
1494	23	64	Nepal	Human health and social work activities	170840	0.991606877
1495	23	65	Nepal	Dwellings	107847	0.016875686
1496	24	1	Pakistan	Paddy rice	1754304	0.537236473
1497	24	2	Pakistan	Wheat	2988842	0.881967283
1498	24	3	Pakistan	Cereal grains nec	140357	0.810514741
1499	24	4	Pakistan	Vegetables, fruit, nuts	3031856	0.708018731
1500	24	5	Pakistan	Oil seeds	1470733	0.892523433
1501	24	6	Pakistan	Sugar cane, sugar beet	1109636	0.934805218
1502	24	7	Pakistan	Plant-based fibers	4770778	0.379115035
1503	24	8	Pakistan	Crops nec	176129	0.591665331
1504	24	9	Pakistan	Cattle, sheep and goats, horses	1214600	0.741058144
1505	24	10	Pakistan	Animal products nec	1183917	0.502493024
1506	24	11	Pakistan	Raw milk	4495537	0.873832528
1507	24	12	Pakistan	Wool, silk-worm cocoons	85232	0.200261537
1508	24	13	Pakistan	Forestry	403012	0.838140173
1509	24	14	Pakistan	Fishing	344793	0.045519125
1510	24	15	Pakistan	Coal	3228	0.137504297
1511	24	16	Pakistan	Oil	44912	0.316379431
1512	24	17	Pakistan	Gas	27231	0.262374262
1513	24	18	Pakistan	Other Extraction	36584	0.069482432
1514	24	19	Pakistan	Meat: cattle, sheep, goats, horse	147173	0.941807284
1515	24	20	Pakistan	Meat products nec	48869	0.87805393
1516	24	21	Pakistan	Vegetable oils and fats	51171	0.893179326
1517	24	22	Pakistan	Dairy products	868852	0.985461671
1518	24	23	Pakistan	Processed rice	216836	0.786901582
1519	24	24	Pakistan	Sugar	92345	0.875756211
1520	24	25	Pakistan	Food products nec	661957	0.816271875
1521	24	26	Pakistan	Beverages and tobacco products	117649	0.037277967
1522	24	27	Pakistan	Textiles	1705938	0.089340923
1523	24	28	Pakistan	Wearing apparel	403848	0.027064368
1524	24	29	Pakistan	Leather products	115710	0.019409972
1525	24	30	Pakistan	Wood products	36419	0.160817392
1526	24	31	Pakistan	Paper products, publishing	210905	0.12278492
1527	24	32	Pakistan	Petroleum, coal products	562782	0.316369739
1528	24	33	Pakistan	Chemical products	495145	0.3606138
1529	24	34	Pakistan	Basic pharmaceutical products	258514	0.440855456
1530	24	35	Pakistan	Rubber and plastic products	104241	0.11268464
1531	24	36	Pakistan	Mineral products nec	336210	0.064286522
1532	24	37	Pakistan	Ferrous metals	151698	0.034262085
1533	24	38	Pakistan	Metals nec	38653	0.061103203
1534	24	39	Pakistan	Metal products	53900	0.05706402
1535	24	40	Pakistan	Computer, electronic and optical products	113065	0.036106047
1536	24	41	Pakistan	Electrical equipment	33660	0.035135911
1537	24	42	Pakistan	Machinery and equipment nec	56788	0.038147491
1538	24	43	Pakistan	Motor vehicles and parts	260879	0.033730997
1539	24	44	Pakistan	Transport equipment nec	71345	0.036631723
1540	24	45	Pakistan	Manufactures nec	350701	0.062526129
1541	24	46	Pakistan	Electricity	244335	0.681832018
1542	24	47	Pakistan	Gas manufacture, distribution	29310	0.705566505
1543	24	48	Pakistan	Water	167356	0.748354388
1544	24	49	Pakistan	Construction	4091393	0.002523986
1545	24	50	Pakistan	Trade	8085803	0.169333317
1546	24	51	Pakistan	Accommodation, Food and service activities	848196	0.023336218
1547	24	52	Pakistan	Transport nec	2340165	0.090827735
1548	24	53	Pakistan	Water transport	88477	0.200311519
1549	24	54	Pakistan	Air transport	211168	0.112116278
1550	24	55	Pakistan	Warehousing and support activities	161278	0.157755333
1551	24	56	Pakistan	Communication	249931	0.119936997
1552	24	57	Pakistan	Financial services nec	178742	0.144950165
1553	24	58	Pakistan	Insurance	107563	0.133319498
1554	24	59	Pakistan	Real estate activities	205314	0.050116724
1555	24	60	Pakistan	Business services nec	270105	0.207440986
1556	24	61	Pakistan	Recreational and other services	2093986	0.122310152
1557	24	62	Pakistan	Public Administration and defense	1322981	0.981943601
1558	24	63	Pakistan	Education	2008559	0.080890596
1559	24	64	Pakistan	Human health and social work activities	787332	0.934937588
1560	24	65	Pakistan	Dwellings	1868	0.001021112
1561	25	1	Sri Lanka	Paddy rice	295493	0.849650172
1562	25	2	Sri Lanka	Wheat	67	0.730884626
1563	25	3	Sri Lanka	Cereal grains nec	1353	0.753908854
1564	25	4	Sri Lanka	Vegetables, fruit, nuts	416093	0.927978653
1565	25	5	Sri Lanka	Oil seeds	224397	0.943542631
1566	25	6	Sri Lanka	Sugar cane, sugar beet	8453	0.9483667
1567	25	7	Sri Lanka	Plant-based fibers	44664	0.71131315
1568	25	8	Sri Lanka	Crops nec	635331	0.632489042
1569	25	9	Sri Lanka	Cattle, sheep and goats, horses	10803	0.807738581
1570	25	10	Sri Lanka	Animal products nec	98390	0.866677745
1571	25	11	Sri Lanka	Raw milk	19324	0.872612234
1572	25	12	Sri Lanka	Wool, silk-worm cocoons	44	0.621137625
1573	25	13	Sri Lanka	Forestry	136033	0.578689387
1574	25	14	Sri Lanka	Fishing	347146	0.115442903
1575	25	15	Sri Lanka	Coal	37	0.462361977
1576	25	16	Sri Lanka	Oil	239	0.109984781
1577	25	17	Sri Lanka	Gas	44	0.075430129
1578	25	18	Sri Lanka	Other Extraction	74323	0.015861629
1579	25	19	Sri Lanka	Meat: cattle, sheep, goats, horse	2564	0.579791179
1580	25	20	Sri Lanka	Meat products nec	7373	0.788536032
1581	25	21	Sri Lanka	Vegetable oils and fats	16273	0.905224611
1582	25	22	Sri Lanka	Dairy products	46574	0.943454926
1583	25	23	Sri Lanka	Processed rice	85704	0.967072552
1584	25	24	Sri Lanka	Sugar	2455	0.955320268
1585	25	25	Sri Lanka	Food products nec	247003	0.863938815
1586	25	26	Sri Lanka	Beverages and tobacco products	76838	0.003056922
1587	25	27	Sri Lanka	Textiles	59179	0.040954195
1588	25	28	Sri Lanka	Wearing apparel	281358	0.023584664
1589	25	29	Sri Lanka	Leather products	14198	0.019285703
1590	25	30	Sri Lanka	Wood products	20192	0.026939799
1591	25	31	Sri Lanka	Paper products, publishing	35562	0.098505753
1592	25	32	Sri Lanka	Petroleum, coal products	79139	0.113657344
1593	25	33	Sri Lanka	Chemical products	66160	0.348038041
1594	25	34	Sri Lanka	Basic pharmaceutical products	5485	0.22861332
1595	25	35	Sri Lanka	Rubber and plastic products	79384	0.114597612
1596	25	36	Sri Lanka	Mineral products nec	83765	0.018085388
1597	25	37	Sri Lanka	Ferrous metals	12393	0.026231179
1598	25	38	Sri Lanka	Metals nec	11820	0.042869277
1599	25	39	Sri Lanka	Metal products	19435	0.032419728
1600	25	40	Sri Lanka	Computer, electronic and optical products	6201	0.065806521
1601	25	41	Sri Lanka	Electrical equipment	19275	0.039193279
1602	25	42	Sri Lanka	Machinery and equipment nec	8599	0.055300158
1603	25	43	Sri Lanka	Motor vehicles and parts	1631	0.022359627
1604	25	44	Sri Lanka	Transport equipment nec	6270	0.037263378
1605	25	45	Sri Lanka	Manufactures nec	79938	0.036664589
1606	25	46	Sri Lanka	Electricity	17631	0.468335603
1607	25	47	Sri Lanka	Gas manufacture, distribution	8	0.437189174
1608	25	48	Sri Lanka	Water	12065	0.294668231
1609	25	49	Sri Lanka	Construction	533828	0.001419509
1610	25	50	Sri Lanka	Trade	1012447	0.104580833
1611	25	51	Sri Lanka	Accommodation, Food and service activities	181246	0.009935044
1612	25	52	Sri Lanka	Transport nec	338377	0.058584553
1613	25	53	Sri Lanka	Water transport	100836	0.075276679
1614	25	54	Sri Lanka	Air transport	31718	0.025005578
1615	25	55	Sri Lanka	Warehousing and support activities	10400	0.137017731
1616	25	56	Sri Lanka	Communication	63038	0.082929759
1617	25	57	Sri Lanka	Financial services nec	95311	0.079422696
1618	25	58	Sri Lanka	Insurance	69194	0.048488955
1619	25	59	Sri Lanka	Real estate activities	29659	0.01176056
1620	25	60	Sri Lanka	Business services nec	57927	0.128704273
1621	25	61	Sri Lanka	Recreational and other services	410606	0.018716123
1622	25	62	Sri Lanka	Public Administration and defense	601086	0.978287173
1623	25	63	Sri Lanka	Education	313926	0.004129409
1624	25	64	Sri Lanka	Human health and social work activities	126950	0.964103458
1625	25	65	Sri Lanka	Dwellings	7235	0.002054587
1626	26	1	Rest of South Asia	Paddy rice	453943	0.971760238
1627	26	2	Rest of South Asia	Wheat	143212	0.957869658
1628	26	3	Rest of South Asia	Cereal grains nec	217634	0.878125259
1629	26	4	Rest of South Asia	Vegetables, fruit, nuts	539426	0.951205358
1630	26	5	Rest of South Asia	Oil seeds	41661	0.945654947
1631	26	6	Rest of South Asia	Sugar cane, sugar beet	35637	0.978268292
1632	26	7	Rest of South Asia	Plant-based fibers	66305	0.682647694
1633	26	8	Rest of South Asia	Crops nec	474456	0.942839764
1634	26	9	Rest of South Asia	Cattle, sheep and goats, horses	124419	0.974925501
1635	26	10	Rest of South Asia	Animal products nec	218022	0.849679615
1636	26	11	Rest of South Asia	Raw milk	500249	0.995071365
1637	26	12	Rest of South Asia	Wool, silk-worm cocoons	12915	0.658208929
1638	26	13	Rest of South Asia	Forestry	113037	0.616688569
1639	26	14	Rest of South Asia	Fishing	93894	0.097745428
1640	26	15	Rest of South Asia	Coal	579	0.212605316
1641	26	16	Rest of South Asia	Oil	4299	0.186223413
1642	26	17	Rest of South Asia	Gas	3322	0.236977485
1643	26	18	Rest of South Asia	Other Extraction	3489	0.027278752
1644	26	19	Rest of South Asia	Meat: cattle, sheep, goats, horse	6595	0.957538107
1645	26	20	Rest of South Asia	Meat products nec	4457	0.959190945
1646	26	21	Rest of South Asia	Vegetable oils and fats	13160	0.978581514
1647	26	22	Rest of South Asia	Dairy products	28066	0.984484875
1648	26	23	Rest of South Asia	Processed rice	51070	0.984361435
1649	26	24	Rest of South Asia	Sugar	6013	0.960908119
1650	26	25	Rest of South Asia	Food products nec	60931	0.787541375
1651	26	26	Rest of South Asia	Beverages and tobacco products	21549	0.107619122
1652	26	27	Rest of South Asia	Textiles	21432	0.388314326
1653	26	28	Rest of South Asia	Wearing apparel	36784	0.568573235
1654	26	29	Rest of South Asia	Leather products	30412	0.005663187
1655	26	30	Rest of South Asia	Wood products	8403	0.016981402
1656	26	31	Rest of South Asia	Paper products, publishing	28927	0.15051703
1657	26	32	Rest of South Asia	Petroleum, coal products	47744	0.194920562
1658	26	33	Rest of South Asia	Chemical products	11482	0.351506526
1659	26	34	Rest of South Asia	Basic pharmaceutical products	3245	0.709765197
1660	26	35	Rest of South Asia	Rubber and plastic products	6443	0.198489262
1661	26	36	Rest of South Asia	Mineral products nec	21148	0.064795523
1662	26	37	Rest of South Asia	Ferrous metals	34427	0.025270822
1663	26	38	Rest of South Asia	Metals nec	30894	0.015006173
1664	26	39	Rest of South Asia	Metal products	30838	0.02580666
1665	26	40	Rest of South Asia	Computer, electronic and optical products	13334	0.044294843
1666	26	41	Rest of South Asia	Electrical equipment	2799	0.068875928
1667	26	42	Rest of South Asia	Machinery and equipment nec	6696	0.193148847
1668	26	43	Rest of South Asia	Motor vehicles and parts	16312	0.018983651
1669	26	44	Rest of South Asia	Transport equipment nec	5654	0.010788263
1670	26	45	Rest of South Asia	Manufactures nec	10308	0.090149209
1671	26	46	Rest of South Asia	Electricity	3378	0.443539205
1672	26	47	Rest of South Asia	Gas manufacture, distribution	4480	0.559208113
1673	26	48	Rest of South Asia	Water	1352	0.775308531
1674	26	49	Rest of South Asia	Construction	891815	0.002496552
1675	26	50	Rest of South Asia	Trade	768231	0.170508883
1676	26	51	Rest of South Asia	Accommodation, Food and service activities	72234	0.039437225
1677	26	52	Rest of South Asia	Transport nec	167343	0.136231687
1678	26	53	Rest of South Asia	Water transport	17222	0.111144784
1679	26	54	Rest of South Asia	Air transport	31423	0.054273104
1680	26	55	Rest of South Asia	Warehousing and support activities	26860	0.148356592
1681	26	56	Rest of South Asia	Communication	103661	0.049860606
1682	26	57	Rest of South Asia	Financial services nec	1630	0.193070705
1683	26	58	Rest of South Asia	Insurance	3327	0.030670126
1684	26	59	Rest of South Asia	Real estate activities	9320	0.057205382
1685	26	60	Rest of South Asia	Business services nec	21679	0.183448315
1686	26	61	Rest of South Asia	Recreational and other services	141052	0.021852606
1687	26	62	Rest of South Asia	Public Administration and defense	528271	0.98389065
1688	26	63	Rest of South Asia	Education	272119	0.014910999
1689	26	64	Rest of South Asia	Human health and social work activities	87848	0.987698063
1690	26	65	Rest of South Asia	Dwellings	87701	0.018880655
1691	27	1	Canada	Paddy rice	2729	0.811963418
1692	27	2	Canada	Wheat	38046	0.780503975
1693	27	3	Canada	Cereal grains nec	17678	0.747159573
1694	27	4	Canada	Vegetables, fruit, nuts	29659	0.844547473
1695	27	5	Canada	Oil seeds	47692	0.684450244
1696	27	6	Canada	Sugar cane, sugar beet	1048	0.556877123
1697	27	7	Canada	Plant-based fibers	629	0.646909312
1698	27	8	Canada	Crops nec	6853	0.606655037
1699	27	9	Canada	Cattle, sheep and goats, horses	43314	0.763504083
1700	27	10	Canada	Animal products nec	37655	0.78958641
1701	27	11	Canada	Raw milk	27704	0.829309689
1702	27	12	Canada	Wool, silk-worm cocoons	339	0.613680176
1703	27	13	Canada	Forestry	66273	0.233009507
1704	27	14	Canada	Fishing	32581	0.526099568
1705	27	15	Canada	Coal	10227	0.314954803
1706	27	16	Canada	Oil	138366	0.153289237
1707	27	17	Canada	Gas	68637	0.207235492
1708	27	18	Canada	Other Extraction	46570	0.102294997
1709	27	19	Canada	Meat: cattle, sheep, goats, horse	35687	0.732415421
1710	27	20	Canada	Meat products nec	29831	0.795061961
1711	27	21	Canada	Vegetable oils and fats	17361	0.702222698
1712	27	22	Canada	Dairy products	37676	0.819501079
1713	27	23	Canada	Processed rice	6235	0.817984409
1714	27	24	Canada	Sugar	9676	0.836174026
1715	27	25	Canada	Food products nec	107307	0.824259031
1716	27	26	Canada	Beverages and tobacco products	32468	0.055020009
1717	27	27	Canada	Textiles	9865	0.099537173
1718	27	28	Canada	Wearing apparel	5425	0.095837548
1719	27	29	Canada	Leather products	1245	0.063225775
1720	27	30	Canada	Wood products	67336	0.072013701
1721	27	31	Canada	Paper products, publishing	100492	0.258528332
1722	27	32	Canada	Petroleum, coal products	219588	0.169104176
1723	27	33	Canada	Chemical products	135896	0.181061389
1724	27	34	Canada	Basic pharmaceutical products	35229	0.669625827
1725	27	35	Canada	Rubber and plastic products	67164	0.149894483
1726	27	36	Canada	Mineral products nec	41302	0.068798526
1727	27	37	Canada	Ferrous metals	59034	0.096912956
1728	27	38	Canada	Metals nec	119068	0.112006514
1729	27	39	Canada	Metal products	88103	0.114985108
1730	27	40	Canada	Computer, electronic and optical products	50197	0.119909792
1731	27	41	Canada	Electrical equipment	35295	0.055786887
1732	27	42	Canada	Machinery and equipment nec	92448	0.086505398
1733	27	43	Canada	Motor vehicles and parts	217912	0.029084527
1734	27	44	Canada	Transport equipment nec	70661	0.120078582
1735	27	45	Canada	Manufactures nec	49497	0.110063231
1736	27	46	Canada	Electricity	64011	0.506456027
1737	27	47	Canada	Gas manufacture, distribution	8366	0.648704215
1738	27	48	Canada	Water	64823	0.708327297
1739	27	49	Canada	Construction	1385000	0.037205135
1740	27	50	Canada	Trade	3020300	0.137109763
1741	27	51	Canada	Accommodation, Food and service activities	1212700	0.057071949
1742	27	52	Canada	Transport nec	269904	0.201795408
1743	27	53	Canada	Water transport	36000	0.07638013
1744	27	54	Canada	Air transport	86097	0.144789299
1745	27	55	Canada	Warehousing and support activities	98231	0.201338548
1746	27	56	Canada	Communication	614968	0.136040443
1747	27	57	Canada	Financial services nec	622751	0.095821159
1748	27	58	Canada	Insurance	187949	0.100302931
1749	27	59	Canada	Real estate activities	708813	0.113829057
1750	27	60	Canada	Business services nec	1747187	0.216750912
1751	27	61	Canada	Recreational and other services	284926	0.067903443
1752	27	62	Canada	Public Administration and defense	927300	0.969696494
1753	27	63	Canada	Education	1270000	0.035428577
1754	27	64	Canada	Human health and social work activities	2339300	0.988112567
1755	27	65	Canada	Dwellings	773274	0.000155807
1756	28	1	United States of America	Paddy rice	12149	0.743545447
1757	28	2	United States of America	Wheat	50293	0.801396361
1758	28	3	United States of America	Cereal grains nec	235381	0.762228192
1759	28	4	United States of America	Vegetables, fruit, nuts	304755	0.844509486
1760	28	5	United States of America	Oil seeds	196309	0.671553374
1761	28	6	United States of America	Sugar cane, sugar beet	11523	0.750203322
1762	28	7	United States of America	Plant-based fibers	29312	0.359270293
1763	28	8	United States of America	Crops nec	56348	0.465398999
1764	28	9	United States of America	Cattle, sheep and goats, horses	339148	0.826748895
1765	28	10	United States of America	Animal products nec	490180	0.780354816
1766	28	11	United States of America	Raw milk	219494	0.802555989
1767	28	12	United States of America	Wool, silk-worm cocoons	481	0.563533828
1768	28	13	United States of America	Forestry	140343	0.265510773
1769	28	14	United States of America	Fishing	32737	0.462540155
1770	28	15	United States of America	Coal	120106	0.472530194
1771	28	16	United States of America	Oil	484425	0.144982437
1772	28	17	United States of America	Gas	66448	0.327781388
1773	28	18	United States of America	Other Extraction	92078	0.118956625
1774	28	19	United States of America	Meat: cattle, sheep, goats, horse	261050	0.839783523
1775	28	20	United States of America	Meat products nec	209081	0.829226929
1776	28	21	United States of America	Vegetable oils and fats	54392	0.73917623
1777	28	22	United States of America	Dairy products	233516	0.78692178
1778	28	23	United States of America	Processed rice	6650	0.778564191
1779	28	24	United States of America	Sugar	40675	0.742485174
1780	28	25	United States of America	Food products nec	854429	0.776975629
1781	28	26	United States of America	Beverages and tobacco products	332482	0.027879992
1782	28	27	United States of America	Textiles	352290	0.077681265
1783	28	28	United States of America	Wearing apparel	227679	0.033281754
1784	28	29	United States of America	Leather products	34945	0.044397051
1785	28	30	United States of America	Wood products	689102	0.072226432
1786	28	31	United States of America	Paper products, publishing	844885	0.269257848
1787	28	32	United States of America	Petroleum, coal products	1352840	0.144169846
1788	28	33	United States of America	Chemical products	1209588	0.156520894
1789	28	34	United States of America	Basic pharmaceutical products	373058	0.638190355
1790	28	35	United States of America	Rubber and plastic products	670839	0.153109321
1791	28	36	United States of America	Mineral products nec	347917	0.124561472
1792	28	37	United States of America	Ferrous metals	431978	0.098616166
1793	28	38	United States of America	Metals nec	392085	0.098574512
1794	28	39	United States of America	Metal products	864011	0.117952451
1795	28	40	United States of America	Computer, electronic and optical products	1413102	0.098335075
1796	28	41	United States of America	Electrical equipment	591099	0.058985779
1797	28	42	United States of America	Machinery and equipment nec	1387280	0.077471499
1798	28	43	United States of America	Motor vehicles and parts	1426494	0.031473943
1799	28	44	United States of America	Transport equipment nec	634593	0.189630574
1800	28	45	United States of America	Manufactures nec	606397	0.153002792
1801	28	46	United States of America	Electricity	983239	0.524602079
1802	28	47	United States of America	Gas manufacture, distribution	223486	0.587553773
1803	28	48	United States of America	Water	720224	0.740215545
1804	28	49	United States of America	Construction	10554881	0.098753059
1805	28	50	United States of America	Trade	20106966	0.098351107
1806	28	51	United States of America	Accommodation, Food and service activities	9742163	0.037783619
1807	28	52	United States of America	Transport nec	4220188	0.193409443
1808	28	53	United States of America	Water transport	557276	0.158339411
1809	28	54	United States of America	Air transport	2142252	0.120195113
1810	28	55	United States of America	Warehousing and support activities	1408102	0.191243484
1811	28	56	United States of America	Communication	5246112	0.17724571
1812	28	57	United States of America	Financial services nec	6879984	0.126651306
1813	28	58	United States of America	Insurance	2483088	0.058703205
1814	28	59	United States of America	Real estate activities	3383323	0.152219017
1815	28	60	United States of America	Business services nec	9516553	0.273427712
1816	28	61	United States of America	Recreational and other services	5052010	0.038712391
1817	28	62	United States of America	Public Administration and defense	5488563	0.96651983
1818	28	63	United States of America	Education	13246214	0.015875015
1819	28	64	United States of America	Human health and social work activities	20027320	0.991440525
1820	28	65	United States of America	Dwellings	5599424	0.001176364
1821	29	1	Mexico	Paddy rice	7060	0.646452505
1822	29	2	Mexico	Wheat	90762	0.830752901
1823	29	3	Mexico	Cereal grains nec	722875	0.922141521
1824	29	4	Mexico	Vegetables, fruit, nuts	1936298	0.885366091
1825	29	5	Mexico	Oil seeds	70893	0.852885444
1826	29	6	Mexico	Sugar cane, sugar beet	215644	0.910911911
1827	29	7	Mexico	Plant-based fibers	57072	0.712159651
1828	29	8	Mexico	Crops nec	78194	0.565237708
1829	29	9	Mexico	Cattle, sheep and goats, horses	817910	0.900006474
1830	29	10	Mexico	Animal products nec	1821854	0.978803409
1831	29	11	Mexico	Raw milk	535708	0.975219718
1832	29	12	Mexico	Wool, silk-worm cocoons	1577	0.304733042
1833	29	13	Mexico	Forestry	324239	0.452741269
1834	29	14	Mexico	Fishing	226183	0.255417167
1835	29	15	Mexico	Coal	2341	0.324863177
1836	29	16	Mexico	Oil	162949	0.137966478
1837	29	17	Mexico	Gas	15683	0.155504105
1838	29	18	Mexico	Other Extraction	47772	0.047648568
1839	29	19	Mexico	Meat: cattle, sheep, goats, horse	79436	0.891579011
1840	29	20	Mexico	Meat products nec	98157	0.974758429
1841	29	21	Mexico	Vegetable oils and fats	44947	0.952358569
1842	29	22	Mexico	Dairy products	197749	0.989172915
1843	29	23	Mexico	Processed rice	3718	0.745567292
1844	29	24	Mexico	Sugar	74427	0.869274903
1845	29	25	Mexico	Food products nec	815544	0.938799606
1846	29	26	Mexico	Beverages and tobacco products	274280	0.017396218
1847	29	27	Mexico	Textiles	77246	0.069706494
1848	29	28	Mexico	Wearing apparel	137367	0.054305237
1849	29	29	Mexico	Leather products	88106	0.031712386
1850	29	30	Mexico	Wood products	64216	0.061488959
1851	29	31	Mexico	Paper products, publishing	138078	0.245451753
1852	29	32	Mexico	Petroleum, coal products	587661	0.130137947
1853	29	33	Mexico	Chemical products	436601	0.132106422
1854	29	34	Mexico	Basic pharmaceutical products	111712	0.458270251
1855	29	35	Mexico	Rubber and plastic products	300682	0.144790319
1856	29	36	Mexico	Mineral products nec	244950	0.037162085
1857	29	37	Mexico	Ferrous metals	287602	0.055616591
1858	29	38	Mexico	Metals nec	226630	0.075938805
1859	29	39	Mexico	Metal products	181065	0.079717475
1860	29	40	Mexico	Computer, electronic and optical products	733191	0.078990658
1861	29	41	Mexico	Electrical equipment	448651	0.048804134
1862	29	42	Mexico	Machinery and equipment nec	325823	0.051381736
1863	29	43	Mexico	Motor vehicles and parts	1355646	0.024228997
1864	29	44	Mexico	Transport equipment nec	118420	0.077358639
1865	29	45	Mexico	Manufactures nec	280755	0.091748211
1866	29	46	Mexico	Electricity	84689	0.378354359
1867	29	47	Mexico	Gas manufacture, distribution	9759	0.310452029
1868	29	48	Mexico	Water	225873	0.856339698
1869	29	49	Mexico	Construction	3723261	0.00837038
1870	29	50	Mexico	Trade	10562777	0.124845834
1871	29	51	Mexico	Accommodation, Food and service activities	3449320	0.028474649
1872	29	52	Mexico	Transport nec	1568197	0.079141695
1873	29	53	Mexico	Water transport	37053	0.11029219
1874	29	54	Mexico	Air transport	84735	0.082450564
1875	29	55	Mexico	Warehousing and support activities	358711	0.092118391
1876	29	56	Mexico	Communication	366148	0.12987304
1877	29	57	Mexico	Financial services nec	489622	0.121649519
1878	29	58	Mexico	Insurance	200724	0.078028984
1879	29	59	Mexico	Real estate activities	280019	0.120861828
1880	29	60	Mexico	Business services nec	1554006	0.210824984
1881	29	61	Mexico	Recreational and other services	2257169	0.04133461
1882	29	62	Mexico	Public Administration and defense	2324439	0.995477711
1883	29	63	Mexico	Education	2501439	0.00355067
1884	29	64	Mexico	Human health and social work activities	1395791	0.997426437
1885	29	65	Mexico	Dwellings	2676723	0.000612463
1886	30	1	Rest of North America	Paddy rice	10	0.744605633
1887	30	2	Rest of North America	Wheat	17	0.723871104
1888	30	3	Rest of North America	Cereal grains nec	63	0.740030881
1889	30	4	Rest of North America	Vegetables, fruit, nuts	92	0.799752965
1890	30	5	Rest of North America	Oil seeds	49	0.725443328
1891	30	6	Rest of North America	Sugar cane, sugar beet	4	0.750642188
1892	30	7	Rest of North America	Plant-based fibers	2	0.426867977
1893	30	8	Rest of North America	Crops nec	14	0.522830309
1894	30	9	Rest of North America	Cattle, sheep and goats, horses	90	0.807337036
1895	30	10	Rest of North America	Animal products nec	93	0.773745174
1896	30	11	Rest of North America	Raw milk	69	0.812205742
1897	30	12	Rest of North America	Wool, silk-worm cocoons	1	0.756212247
1898	30	13	Rest of North America	Forestry	64	0.374859021
1899	30	14	Rest of North America	Fishing	37	0.656337407
1900	30	15	Rest of North America	Coal	188	0.44630193
1901	30	16	Rest of North America	Oil	942	0.270727955
1902	30	17	Rest of North America	Gas	69	0.420997627
1903	30	18	Rest of North America	Other Extraction	235	0.187357553
1904	30	19	Rest of North America	Meat: cattle, sheep, goats, horse	13	0.817559113
1905	30	20	Rest of North America	Meat products nec	9	0.820456258
1906	30	21	Rest of North America	Vegetable oils and fats	5	0.718267248
1907	30	22	Rest of North America	Dairy products	13	0.805410188
1908	30	23	Rest of North America	Processed rice	1	0.788296681
1909	30	24	Rest of North America	Sugar	4	0.772392947
1910	30	25	Rest of North America	Food products nec	180	0.731449769
1911	30	26	Rest of North America	Beverages and tobacco products	15	0.067538818
1912	30	27	Rest of North America	Textiles	10	0.136928819
1913	30	28	Rest of North America	Wearing apparel	8	0.071267379
1914	30	29	Rest of North America	Leather products	1	0.081318955
1915	30	30	Rest of North America	Wood products	23	0.125460451
1916	30	31	Rest of North America	Paper products, publishing	42	0.409722482
1917	30	32	Rest of North America	Petroleum, coal products	46	0.29547612
1918	30	33	Rest of North America	Chemical products	32	0.238734356
1919	30	34	Rest of North America	Basic pharmaceutical products	19	0.733455474
1920	30	35	Rest of North America	Rubber and plastic products	24	0.280448529
1921	30	36	Rest of North America	Mineral products nec	13	0.201340169
1922	30	37	Rest of North America	Ferrous metals	12	0.192261295
1923	30	38	Rest of North America	Metals nec	8	0.210995391
1924	30	39	Rest of North America	Metal products	30	0.241250802
1925	30	40	Rest of North America	Computer, electronic and optical products	35	0.203507562
1926	30	41	Rest of North America	Electrical equipment	15	0.10844199
1927	30	42	Rest of North America	Machinery and equipment nec	38	0.162314147
1928	30	43	Rest of North America	Motor vehicles and parts	41	0.060971437
1929	30	44	Rest of North America	Transport equipment nec	19	0.408839753
1930	30	45	Rest of North America	Manufactures nec	21	0.260260689
1931	30	46	Rest of North America	Electricity	858	0.559521367
1932	30	47	Rest of North America	Gas manufacture, distribution	51	0.564942744
1933	30	48	Rest of North America	Water	600	0.769845393
1934	30	49	Rest of North America	Construction	4475	0.138613283
1935	30	50	Rest of North America	Trade	9206	0.190094765
1936	30	51	Rest of North America	Accommodation, Food and service activities	7325	0.07966363
1937	30	52	Rest of North America	Transport nec	909	0.294523849
1938	30	53	Rest of North America	Water transport	188	0.134465261
1939	30	54	Rest of North America	Air transport	411	0.201334741
1940	30	55	Rest of North America	Warehousing and support activities	331	0.273421243
1941	30	56	Rest of North America	Communication	1310	0.237373922
1942	30	57	Rest of North America	Financial services nec	2763	0.189977685
1943	30	58	Rest of North America	Insurance	1087	0.108576136
1944	30	59	Rest of North America	Real estate activities	10741	0.225597046
1945	30	60	Rest of North America	Business services nec	3181	0.310397304
1946	30	61	Rest of North America	Recreational and other services	1302	0.073554386
1947	30	62	Rest of North America	Public Administration and defense	9047	0.974155499
1948	30	63	Rest of North America	Education	3383	0.028336245
1949	30	64	Rest of North America	Human health and social work activities	1	0.981117377
1950	30	65	Rest of North America	Dwellings	1413	0.001783374
1951	31	1	Argentina	Paddy rice	357	0.860236158
1952	31	2	Argentina	Wheat	2163	0.876822077
1953	31	3	Argentina	Cereal grains nec	8173	0.817046487
1954	31	4	Argentina	Vegetables, fruit, nuts	5901	0.831767033
1955	31	5	Argentina	Oil seeds	18310	0.771297386
1956	31	6	Argentina	Sugar cane, sugar beet	537	0.720663823
1957	31	7	Argentina	Plant-based fibers	1058	0.409074715
1958	31	8	Argentina	Crops nec	3277	0.509026459
1959	31	9	Argentina	Cattle, sheep and goats, horses	10543	0.856284099
1960	31	10	Argentina	Animal products nec	20674	0.895725399
1961	31	11	Argentina	Raw milk	4294	0.901704356
1962	31	12	Argentina	Wool, silk-worm cocoons	641	0.612170621
1963	31	13	Argentina	Forestry	1057	0.214411991
1964	31	14	Argentina	Fishing	557	0.641068031
1965	31	15	Argentina	Coal	22	0.408609286
1966	31	16	Argentina	Oil	31077	0.249716684
1967	31	17	Argentina	Gas	11017	0.340779841
1968	31	18	Argentina	Other Extraction	5417	0.067758285
1969	31	19	Argentina	Meat: cattle, sheep, goats, horse	59909	0.832438629
1970	31	20	Argentina	Meat products nec	44015	0.909055487
1971	31	21	Argentina	Vegetable oils and fats	112886	0.839307445
1972	31	22	Argentina	Dairy products	54886	0.886326111
1973	31	23	Argentina	Processed rice	13649	0.89729022
1974	31	24	Argentina	Sugar	7373	0.7114025
1975	31	25	Argentina	Food products nec	152282	0.872122432
1976	31	26	Argentina	Beverages and tobacco products	79521	0.022101778
1977	31	27	Argentina	Textiles	30275	0.060830665
1978	31	28	Argentina	Wearing apparel	42990	0.022554687
1979	31	29	Argentina	Leather products	32464	0.029348888
1980	31	30	Argentina	Wood products	41061	0.04803472
1981	31	31	Argentina	Paper products, publishing	60175	0.215130377
1982	31	32	Argentina	Petroleum, coal products	198620	0.254652566
1983	31	33	Argentina	Chemical products	110309	0.20529743
1984	31	34	Argentina	Basic pharmaceutical products	18300	0.308536601
1985	31	35	Argentina	Rubber and plastic products	56282	0.20149112
1986	31	36	Argentina	Mineral products nec	31709	0.081087598
1987	31	37	Argentina	Ferrous metals	29376	0.074742626
1988	31	38	Argentina	Metals nec	33914	0.081817722
1989	31	39	Argentina	Metal products	35226	0.156545994
1990	31	40	Argentina	Computer, electronic and optical products	14897	0.063340285
1991	31	41	Argentina	Electrical equipment	6469	0.043433822
1992	31	42	Argentina	Machinery and equipment nec	18519	0.076605145
1993	31	43	Argentina	Motor vehicles and parts	93713	0.046367143
1994	31	44	Argentina	Transport equipment nec	12781	0.213489269
1995	31	45	Argentina	Manufactures nec	42503	0.048168052
1996	31	46	Argentina	Electricity	24731	0.499162692
1997	31	47	Argentina	Gas manufacture, distribution	20631	0.602705879
1998	31	48	Argentina	Water	96704	0.72679215
1999	31	49	Argentina	Construction	1008480	0.037498066
[truncated: 7,166 more rows]
