# Supplementary material for: Supply chains create global benefits from improved vaccine accessibility
Source: Nat Commun. 2023 Mar 21;14:1569. doi: 10.1038/s41467-023-37075-x (PMC10030081; doi:10.1038/s41467-023-37075-x)
Supplement: Supplementary file 5 — Supplementary Data 2 [file 41467_2023_37075_MOESM5_ESM.csv]

RID	Code	Name	SelfishA1	SelfishA2	SelfishA3	AltruisticA1	AltruisticA2	AltruisticA3	AltruisticAgeA1
1	aus	Australia	0.903766285	0.101356863	0.324342785	1.091026454	0.232449635	0.602213916	1.127041245
2	nzl	New Zealand	1.207670324	0.121816576	0.436681054	1.434109774	0.284108413	0.8045287	1.478656911
3	xoc	Rest of Oceania	3.694502872	3.589465406	3.619921426	7.096396836	9.125187808	9.255462307	5.238510444
4	chn	China	6.294372445	6.096126143	6.132501379	5.0244266	3.425520302	4.669620267	6.285690943
5	hkg	Hong Kong	1.354025629	0.17157963	0.508034424	1.624914883	0.37271469	0.933555637	1.682046493
6	jpn	Japan	1.181313492	0.194279064	0.404167992	1.475022876	0.405529647	0.744148673	1.923616835
7	kor	Korea Republic of	1.625826781	0.196748483	0.611059915	1.940364935	0.481310992	1.102631074	1.994009937
8	mng	Mongolia	3.452405747	1.768618555	2.287646395	4.790510301	3.178534724	4.033177596	4.462712527
9	twn	Taiwan	2.73444113	0.422738173	1.169068619	3.282596388	0.920001672	2.100371661	3.282596388
10	xea	Rest of East Asia	6.624230227	14.43626878	14.67022999	17.4176018	18.61255719	18.11527476	17.41929044
11	brn	Brunei Darussalam	0.870504728	0.280286056	0.4967194	1.138154162	0.565504516	0.892485623	1.108723939
12	khm	Cambodia	7.856224348	1.31059375	3.491240688	10.31453015	4.009770802	7.196467157	9.534426231
13	idn	Indonesia	3.698567856	0.866165992	1.731052824	4.901114043	2.173665034	3.505586068	4.766912069
14	lao	Lao Peoples Democratic Republic	3.744843892	2.049703063	2.669679045	8.556773328	9.930762337	10.9571209	5.992864418
15	mys	Malaysia	1.799157549	0.314471822	0.791315044	2.238166223	0.803748649	1.5349555	2.201733534
16	phl	Philippines	3.945367153	1.321933436	2.093691467	5.29845968	2.74655241	4.08884543	5.051537961
17	sgp	Singapore	0.724586746	0.132388401	0.3082418	0.903523559	0.272849053	0.573283909	0.921667334
18	tha	Thailand	5.829808452	0.635637997	2.255306631	6.844065493	1.704150405	3.926144453	6.943620184
19	vnm	Viet Nam	7.565899464	1.0388449	3.167194675	9.041232343	2.803888613	5.806329603	8.93675924
20	xse	Rest of Southeast Asia	5.825117782	5.895627239	5.539753717	10.98558976	10.40282792	10.67866713	10.57216504
21	bgd	Bangladesh	5.408818303	2.534960428	3.320395751	8.112398602	5.379622796	6.802761344	7.579174408
22	ind	India	10.51624218	6.029933772	8.459057792	11.30038025	7.867364592	9.670349174	10.7677414
23	npl	Nepal	10.3711114	3.742965773	5.799759072	16.04568591	22.06078024	17.3439804	14.41741835
24	pak	Pakistan	9.321330824	4.062831925	5.794214857	14.8489891	16.60167982	15.86390538	12.83006751
25	lka	Sri Lanka	9.176774058	2.996479632	4.573726329	11.71954785	4.55638013	7.830113607	11.82812843
26	xsa	Rest of South Asia	18.56744064	19.50669346	19.58322488	47.76104876	46.84595599	47.2618955	33.94085953
27	can	Canada	1.447666319	0.143225635	0.515430897	1.716218389	0.332770019	0.906358615	1.766860396
28	usa	United States of America	1.494913438	1.493842917	1.492654948	1.064371631	0.203820784	0.592929389	1.098392179
29	mex	Mexico	2.131166504	0.530777288	1.008489216	2.767579729	1.181621786	1.951200831	2.728918694
30	xna	Rest of North America	0.084710186	0.067410275	0.065520158	0.170697686	0.152034026	0.154307201	0.170905341
31	arg	Argentina	2.649806024	0.75659835	1.316538342	3.453120936	3.119920069	2.711813226	3.547529059
32	bol	Bolivia	7.920142615	0.83024753	3.279524149	9.163329725	2.115938889	5.783494389	9.085681287
33	bra	Brazil	2.813341165	0.803812684	1.409155066	3.821207096	1.751778652	2.741245027	3.830772071
34	chl	Chile	2.461812831	0.379041415	0.997521845	3.059056484	0.839228798	1.841443732	3.10088293
35	col	Colombia	4.448288834	0.797553078	1.953588854	5.607836306	1.880615341	3.684189766	5.596075723
36	ecu	Ecuador	3.219219699	0.67228687	1.450802314	4.093860202	1.599439501	2.822710919	4.038057686
37	pry	Paraguay	3.575518193	0.861461429	1.669403071	4.473462756	1.891806995	3.224091143	4.362271605
38	per	Peru	3.943866059	0.434338358	1.584512676	4.674236254	1.24186647	3.046631546	4.650871793
39	ury	Uruguay	2.6663439	0.342805787	0.993858602	3.227535057	0.782327176	1.828177183	3.314861253
40	ven	Venezuela	0.956768157	0.193022563	0.419304158	1.251264936	0.469614239	0.83018973	1.24088645
41	xsm	Rest of South America	1.804898615	1.678506005	1.769774234	2.562511365	2.796314911	2.682666407	2.453133283
42	cri	Costa Rica	2.782489156	0.511771139	1.232607603	3.430332075	1.095315525	2.254469901	3.445529839
43	gtm	Guatemala	2.246001282	0.78750706	1.217548479	3.175119602	1.805834135	2.509246383	2.982450116
44	hnd	Honduras	4.019530329	1.531974711	2.305412948	5.880734255	3.729043535	4.928452203	5.503354544
45	nic	Nicaragua	7.820245434	2.176333055	3.996009169	10.41447722	5.030718752	7.827316095	10.0309184
46	pan	Panama	1.929037009	0.383650459	0.86853593	2.416729062	0.859004285	1.607368156	2.406450955
47	slv	El Salvador	5.347285727	1.099605496	2.366992322	6.890547577	2.496209776	4.514528952	6.86122896
48	xca	Rest of Central America	2.06509701	2.627631391	2.443086315	3.559858919	3.578954476	3.584296196	3.35415147
49	dom	Dominican Republic	2.506067281	0.626160468	1.17971583	3.214455853	1.370914218	2.228248686	3.166461205
50	jam	Jamaica	4.354302286	1.142251641	2.051418757	5.799874482	2.427975684	3.952005596	5.791265661
51	pri	Puerto Rico	0.242434452	0.378853184	0.272210331	0.724225932	0.536939435	0.526925149	0.783941754
52	tto	Trinidad and Tobago	0.381915416	0.483016968	0.433813741	1.084529496	1.01113851	0.996342891	1.10770762
53	xcb	Caribbean	1.415709995	1.341256928	1.236074902	3.373658088	2.338368933	2.442506783	3.405848349
54	aut	Austria	1.301286996	0.20542906	0.48480147	1.612894713	0.436058805	0.895909687	1.68145941
55	bel	Belgium	1.736339781	0.193700183	0.624426537	2.103177639	0.369372363	1.098492553	2.196390227
56	bgr	Bulgaria	2.671622226	0.683480275	1.079285197	3.965856943	1.352033265	2.176374218	4.311272534
57	hrv	Croatia	3.150439859	0.758262669	1.250061042	4.292513128	1.351367308	2.406030438	4.683454179
58	cyp	Cyprus	1.85516697	0.498236752	0.901016046	2.357579414	0.888179703	1.499678441	2.431501651
59	cze	Czech Republic	2.094933496	0.2621027	0.721528564	2.648018234	0.592486589	1.323581165	2.759309052
60	dnk	Denmark	1.02988842	0.123048606	0.357600383	1.260605847	0.260924727	0.647124487	1.308254967
61	est	Estonia	1.997022809	0.260443861	0.680571489	2.596782822	0.590260153	1.253946568	2.707134269
62	fin	Finland	2.176656524	0.176751161	0.751501877	2.558159366	0.363001628	1.290195483	2.637301871
63	fra	France	1.232353479	0.209097183	0.479892272	1.497860776	0.39679146	0.879703142	1.606828798
64	deu	Germany	3.418971697	3.189575851	3.178030689	2.309351014	0.44760015	1.132258385	2.388555777
65	grc	Greece	3.092286545	0.988017485	1.323194841	4.459337741	1.340675015	2.350159648	4.535537199
66	hun	Hungary	2.455283616	0.451239806	0.907167839	3.286917539	0.948921428	1.812082324	3.520601991
67	irl	Ireland	0.520144471	0.08704678	0.211167184	0.64641925	0.168624432	0.378037571	0.656900887
68	ita	Italy	2.103658323	0.379211125	0.764366946	2.733729194	0.636236556	1.408009632	2.946643236
69	lva	Latvia	2.585678343	0.474823838	0.95296741	3.430693738	1.005419488	1.78219043	3.609696747
70	ltu	Lithuania	3.564786824	0.576821955	1.342534278	4.389873758	1.239007369	2.418524108	4.589776942
71	lux	Luxembourg	0.455146764	0.093314123	0.200864668	0.568371799	0.162563064	0.345711083	0.578142077
72	mlt	Malta	1.983333818	0.397347079	0.779674092	2.583445391	0.656960198	1.412872665	2.745365963
73	nld	Netherlands	3.583372543	3.431674075	3.422688651	2.713823789	0.467059769	1.580737986	2.799380655
74	pol	Poland	3.251947536	0.63709436	1.285409954	4.176082894	1.25180843	2.420056612	4.484263457
75	prt	Portugal	2.705751105	0.442379566	0.987219995	3.536806525	0.865094278	1.83973889	3.710918391
76	rou	Romania	3.547222843	0.582964967	1.306944398	4.532769492	1.287624328	2.684714535	4.765570624
77	svk	Slovakia	2.538926869	0.400252898	0.979678798	3.113276319	0.847244135	1.83391702	3.26819132
78	svn	Slovenia	2.333803486	0.389108788	0.882003425	2.948958941	0.78287305	1.667761314	3.105420052
79	esp	Spain	2.144500056	0.442318209	0.842910367	2.773007634	0.744890942	1.531915064	2.905500121
80	swe	Sweden	1.212782141	0.108776444	0.400195495	1.479095552	0.242996308	0.718093276	1.527594343
81	gbr	United Kingdom	2.722112634	2.482888177	2.583332499	1.989310229	0.394547693	1.085017214	2.058433712
82	che	Switzerland	0.709374687	0.075034305	0.24678484	0.859720996	0.173462747	0.429279546	0.885847966
83	nor	Norway	0.077662312	0.105704804	0.090942978	0.231548358	0.215121551	0.182589107	0.258437608
84	xef	Rest of EFTA	0.104060669	0.088112935	0.085120107	0.236323785	0.191726	0.197667024	0.257665061
85	alb	Albania	8.438068799	2.121399774	3.710181471	10.76141072	3.539539615	6.637896191	11.00779641
86	blr	Belarus	8.01928585	1.140323298	3.03423275	9.690306556	2.642488699	5.640589343	9.984950856
87	rus	Russian Federation	6.106684192	2.475812645	4.891446767	5.555281832	1.322169974	3.03228021	5.678984893
88	ukr	Ukraine	11.60568306	2.003397698	4.325452411	14.89915522	4.285689014	8.376146013	15.77161292
89	xee	Rest of Eastern Europe	3.131714499	2.72143843	2.762596682	5.162137331	6.705412068	7.015870301	5.618369765
90	xer	Rest of Europe	0.923903619	1.377305938	1.033161363	2.374799654	1.869526527	1.94858103	2.554130831
91	kaz	Kazakhstan	2.398300673	0.63205414	1.147166367	3.125006055	1.353694544	2.170880472	3.103523379
92	kgz	Kyrgyzstan	11.52967301	4.291710983	6.466365267	15.46425697	8.347364838	12.12961131	14.58059622
93	tjk	Tajikistan	11.30038393	5.825647008	7.696189699	24.73310921	27.05674833	30.07416783	16.38985697
94	xsu	Rest of Former Soviet Union	3.898823989	4.50652359	4.684557604	6.296353844	6.466669051	6.429344877	5.865472929
95	arm	Armenia	7.917361947	1.489008402	3.342204106	9.912004666	2.997750965	6.082906026	10.03059044
96	aze	Azerbaijan	6.641817769	1.775957076	3.360592873	8.484418611	3.816548955	6.257886047	8.377299722
97	geo	Georgia	7.742227728	1.048929153	2.734995982	9.728801367	2.496587608	5.305288274	10.08814256
98	bhr	Bahrain	0.362610806	0.154164504	0.240303361	0.619283925	0.443652144	0.561904162	0.555621312
99	irn	Iran Islamic Republic of	10.59060381	4.589901303	6.552196457	13.58443224	11.60635621	12.83312947	12.92206698
100	isr	Israel	0.605283355	0.094069067	0.235842362	0.761630164	0.199807485	0.43697917	0.77193407
101	jor	Jordan	3.250538635	2.10640939	2.524322313	6.664100858	6.759932668	7.425382731	4.564824337
102	kwt	Kuwait	0.407466228	0.169349284	0.264728985	0.594321378	0.39955227	0.51750818	0.542133871
103	omn	Oman	0.503991937	0.26438919	0.363039258	0.983370458	0.789457959	0.921652955	0.788511898
104	qat	Qatar	0.107787104	0.047491	0.072456609	0.192117974	0.137839073	0.175541042	0.160304551
105	sau	Saudi Arabia	0.621934298	0.327639089	0.451919583	0.952451547	0.721376813	0.87822218	0.833387456
106	tur	Turkey	2.596272466	1.072116283	1.626540931	3.432201871	1.852827282	2.606907062	3.417241294
107	are	United Arab Emirates	0.113688999	0.066383628	0.086900845	0.230733883	0.191800418	0.220135978	0.182493293
108	xws	Rest of Western Asia	5.399063203	5.888631332	5.935139506	13.08798857	12.73095844	12.89646303	13.01791683
109	egy	Egypt	4.482482386	1.769359369	2.656315739	6.281750868	7.028436696	6.634944926	5.71481967
110	mar	Morocco	6.565970698	2.717200708	4.016645539	8.589003131	5.202007235	6.868175055	8.306280155
111	tun	Tunisia	9.356572584	4.200242813	6.078794619	11.87837935	6.889461203	9.399410124	11.82768001
112	xnf	Rest of North Africa	3.822236504	3.553150592	3.604864787	6.04322607	9.058983163	9.261381768	5.404216089
113	ben	Benin	5.046475968	2.336952367	3.308335192	16.40663626	13.23388534	14.82907956	9.587267761
114	bfa	Burkina Faso	3.896502108	2.432858892	2.898786191	9.818610841	10.76608873	10.65069367	6.637309703
115	cmr	Cameroon	2.648220008	1.225274355	1.677002246	5.137410345	3.995270865	4.541652433	3.828337239
116	civ	Cote dIvoire	2.860116249	3.726689861	3.316417162	4.962450999	5.233881054	5.163144054	4.423997403
117	gha	Ghana	2.402066286	1.14795852	1.565621672	4.346370818	3.879387184	4.307984438	3.556928564
118	gin	Guinea	15.90526194	13.9508052	14.4544193	15.94417392	20.3437271	20.48539399	15.9107219
119	nga	Nigeria	2.022759744	1.375706448	1.587579434	8.673003052	7.836255612	8.202986023	4.073573897
120	sen	Senegal	2.680896384	2.040418459	2.261524783	12.66065664	11.70082918	12.11126152	5.491158126
121	tgo	Togo	6.873520779	5.59043633	6.102959115	24.31882937	22.3927428	23.36638625	16.83197185
122	xwf	Rest of Western Africa	15.82605857	16.18974041	16.14543592	41.22413511	40.35716633	40.71784404	24.32875263
123	xcf	Central Africa	5.396792331	5.940507849	5.900279126	13.16120374	13.37464714	13.37579992	13.15623088
124	xac	South Central Africa	13.23462189	13.43467902	13.35658436	34.03838188	33.29595747	33.60844781	20.46954197
125	eth	Ethiopia	5.866267219	2.191083017	3.33711574	10.0203202	7.302914799	8.757016079	7.989894192
126	ken	Kenya	2.603806933	1.530215387	1.913534032	7.346923554	10.69179771	12.40230372	4.465149614
127	mdg	Madagascar	10.90889654	11.81903257	11.6373076	22.73892977	23.49338742	23.27936414	20.91338647
128	mwi	Malawi	36.69862363	36.30062612	36.35158201	36.74854467	47.80929475	46.7899992	36.70799537
129	mus	Mauritius	4.532011317	0.739062481	1.896316717	5.626006493	1.577107161	3.453275383	5.69432478
130	moz	Mozambique	9.504124377	4.034188873	5.662229238	16.24145727	12.39738479	14.47134238	13.28959063
131	rwa	Rwanda	6.732736697	1.779201217	3.432798654	10.03468714	5.520606295	8.20805071	9.195769995
132	tza	Tanzania United Republic of	3.1148059	1.538856399	1.981386374	6.070734639	4.511646373	5.202128078	4.941498625
133	uga	Uganda	3.837061319	2.42700667	2.911368015	13.90942286	18.50364585	19.31033148	7.221678798
134	zmb	Zambia	3.308907007	1.766892513	2.288633797	6.993587815	6.310226348	6.887041466	5.186615503
135	zwe	Zimbabwe	4.013668981	1.545638639	2.281648746	6.715806743	4.464019581	5.624593635	5.925495199
136	xec	Rest of Eastern Africa	22.55138647	24.12962093	24.17503389	57.31459	56.2959662	56.81399417	57.10169737
137	bwa	Botswana	1.814860471	0.855027172	1.165730261	2.780891048	3.046061978	2.973747093	2.420015754
138	nam	Namibia	2.196285632	0.886947499	1.409702875	3.340851107	2.548123717	3.128069471	2.850457066
139	zaf	South Africa	2.28344654	0.929967684	1.350753683	3.449987614	3.244905183	3.45984108	3.101315014
140	xsc	Rest of South African Customs Union	7.795071979	6.900237595	7.025316651	17.82786459	17.34434967	17.77785186	11.3483679
141	xtw	Rest of the World	0.549752466	0.819597624	0.775155657	1.572759593	1.585511339	1.590687411	1.572759593
