# Supplementary material for: Supply chains create global benefits from improved vaccine accessibility
Source: Nat Commun. 2023 Mar 21;14:1569. doi: 10.1038/s41467-023-37075-x (PMC10030081; doi:10.1038/s41467-023-37075-x)
Supplement: Supplementary file 6 — Supplementary Data 3 [file 41467_2023_37075_MOESM6_ESM.csv]

RID	Code	Name	SelfishA1V1	SelfishA1V2	SelfishA1V3	SelfishA2V1	SelfishA2V2	SelfishA2V3	SelfishA3V1	SelfishA3V2	SelfishA3V3	AltruisticA1V1	AltruisticA1V2	AltruisticA1V3	AltruisticA2V1	AltruisticA2V2	AltruisticA2V3	AltruisticA3V1	AltruisticA3V2	AltruisticA3V3	AltruisticAgeA1V1	AltruisticAgeA1V2	AltruisticAgeA1V3
1	aus	Australia	2.569281057	3.049492185	2.447010367	3.033867735	3.579178012	2.881029373	2.91092979	3.598781603	2.758091427	3.759353962	4.157863689	3.606515599	4.052441591	4.363053809	3.899603228	4.012956866	4.212114335	3.860118503	4.006347035	4.301532224	3.853508672
2	nzl	New Zealand	1.272096049	1.491148648	1.222613334	1.504483507	1.756665925	1.442630113	1.443155985	1.753217953	1.381302591	1.862625114	2.046890924	1.80077172	2.010755	2.147357736	1.948901606	1.991058068	2.075158395	1.929204674	1.987806596	2.121206875	1.925953202
3	xoc	Rest of Oceania	1.986279493	2.107257925	1.927604893	2.059097567	2.138385736	2.000422968	2.054020464	2.136215408	1.995345865	2.505006203	2.527327946	2.446219119	2.527493702	2.527493702	2.468706618	2.527493702	2.527493702	2.468706618	2.400389184	2.470716748	2.341648942
4	chn	China	5.592329416	5.592329416	5.473033323	5.592329416	5.592329416	5.473033323	5.592329416	5.592329416	5.473033323	4.76917361	4.832368933	4.687539325	4.829083109	4.829083109	4.747448825	4.829083109	4.829083109	4.747448825	4.857807339	4.857807339	4.776039966
5	hkg	Hong Kong	1.68020987	2.021015325	1.647988726	2.032266458	2.338090646	1.991990027	1.937831173	2.33248769	1.897554743	2.484579876	2.721553353	2.444303446	2.72415431	2.857786437	2.683877879	2.686357292	2.820379979	2.646080862	2.697001653	2.900171643	2.656711612
6	jpn	Japan	2.043499516	2.573746922	1.925382661	2.837624017	3.382059507	2.689977948	2.555592499	3.148580339	2.40794643	3.264374316	3.736471448	3.146257461	3.893156132	4.037957898	3.745510063	3.676470476	4.122102771	3.528824407	3.9246275	4.457712242	3.776981431
7	kor	Korea Republic of	1.464022581	1.87991698	1.4226685	1.705336466	2.069726287	1.653643865	1.633580247	2.038673074	1.581887646	2.167088305	2.476650116	2.115395705	2.341296068	2.476479399	2.289603468	2.288938967	2.505659331	2.237246367	2.295310114	2.58147402	2.243617513
8	mng	Mongolia	2.351045764	2.729735861	2.204073093	2.502971535	2.727438001	2.347056332	2.467927478	2.736515347	2.312012274	3.023429152	3.208028624	2.867513948	3.075251607	3.213046181	2.919336403	3.062858819	3.212263642	2.906943616	2.922902663	3.138974253	2.766987459
9	twn	Taiwan	1.914428019	2.079932005	1.87785883	2.089577059	2.346511095	2.043865573	2.042124749	2.218330666	1.996413263	2.735923682	2.807698137	2.690212196	2.802237209	2.886084495	2.756525722	2.786996663	2.864528513	2.741285176	2.736127743	2.80782586	2.690416256
10	xea	Rest of East Asia	2.680948581	2.680948581	2.638104444	3.218144381	3.218144381	3.164589212	3.218144381	3.218144381	3.164589212	3.459613625	3.459613625	3.404931222	3.459613625	3.459613625	3.404931222	3.459613625	3.459613625	3.404931222	3.460315515	3.460315515	3.405627649
11	brn	Brunei Darussalam	5.834871132	7.478421036	5.559503442	6.228267323	7.807059181	5.911068345	6.130629802	7.850534753	5.813430824	8.008833082	8.791712337	7.691634104	8.139965146	8.761780121	7.822766168	8.108606312	8.767676047	7.791407333	7.816639511	8.704800742	7.499440533
12	khm	Cambodia	6.435584226	7.514376541	6.017512782	6.70344658	7.958544392	6.231100851	6.640498054	7.956598924	6.168152324	9.130827386	9.570045829	8.658481657	9.245992467	9.880712207	8.773646737	9.225774907	9.834756153	8.753429177	8.784921748	9.385432314	8.312576018
13	idn	Indonesia	4.943820094	5.892417622	4.695618327	5.309332884	6.170016934	5.012531665	5.218615782	6.176953845	4.921814563	6.860484978	7.228965121	6.563683759	6.982322575	7.458867445	6.685521356	6.953186413	7.452543092	6.656385194	6.726221899	7.126795426	6.429420679
14	lao	Lao Peoples Democratic Republic	4.907683201	5.112831396	4.895945012	5.086210089	5.173993721	5.0744719	5.073762638	5.169823451	5.062024449	6.184865826	6.254728494	6.173127636	6.247079883	6.247079883	6.235341693	6.247079883	6.247079883	6.235341693	5.927868649	6.102439734	5.916130459
15	mys	Malaysia	6.195169473	7.263397265	6.030898421	6.703085547	7.966954717	6.497746732	6.57577654	7.938451647	6.370437725	8.696554847	9.331385968	8.491216032	8.867537197	9.399025795	8.662198382	8.826648592	9.382056396	8.621309777	8.577571424	9.187254018	8.37223261
16	phl	Philippines	7.040404824	7.753090933	6.79789915	7.630093762	8.223238439	7.357341238	7.483738085	8.231080368	7.210985561	9.242673951	9.80271111	8.969921427	9.43923693	9.835427895	9.166484406	9.39223099	9.833449125	9.119478466	9.009809075	9.537259945	8.737056551
17	sgp	Singapore	2.047105236	2.466413855	1.966081509	2.406358232	2.628102451	2.305078573	2.30030425	2.651211387	2.199024592	2.882301614	3.019829165	2.781021956	3.024737404	3.191670812	2.923457746	2.990675404	3.197990432	2.889395746	2.960835591	3.083477478	2.859555933
18	tha	Thailand	2.579168768	3.395258454	2.415557816	2.882355508	3.606746769	2.677841818	2.782799971	3.684708296	2.578286281	3.807104754	4.366194555	3.602591064	4.039432077	4.323562522	3.834918388	3.938425389	4.409796254	3.733911699	3.928888556	4.441060422	3.724374866
19	vnm	Viet Nam	2.227007263	2.831243268	2.067973197	2.380585793	3.017977982	2.18179321	2.332319426	3.043016144	2.133526843	3.216948814	3.62337319	3.018156231	3.330815208	3.615582665	3.132022626	3.284484673	3.620320051	3.085692091	3.177210643	3.599009046	2.978418061
20	xse	Rest of Southeast Asia	3.295404657	3.71446648	3.170192971	3.565577509	3.939203275	3.416926005	3.498522951	3.923205101	3.349871448	4.490747851	4.781069777	4.342096348	4.580805468	4.789936383	4.432153965	4.55926915	4.787257496	4.410617646	4.400095677	4.6663967	4.251444174
21	bgd	Bangladesh	3.890602928	4.196533845	3.729292897	4.193528202	4.326248927	4.011923233	4.118344778	4.330147818	3.936739809	5.110499097	5.460169243	4.928894129	5.211474189	5.458713587	5.02986922	5.187327073	5.459135431	5.005722104	4.97278809	5.354776233	4.791183121
22	ind	India	9.332944603	9.927358912	8.828972099	9.650456977	9.946776789	9.146484473	9.585361186	9.946837944	9.081388682	9.42142684	9.867268433	8.917454335	9.738939214	9.883358996	9.234966709	9.663009516	9.875615089	9.159037012	9.23439831	9.779651639	8.730425806
23	npl	Nepal	3.909623932	3.916001428	3.863008994	4.079317793	4.082650042	4.028038764	4.067486208	4.071983591	4.016207179	4.885062487	5.023401059	4.833503271	5.054756348	5.063247085	5.003197132	5.014175871	5.067872797	4.962616655	4.75349293	4.88465696	4.702213901
24	pak	Pakistan	4.520106398	4.581483153	4.334788186	4.661949033	4.732866541	4.476630821	4.652059323	4.717027801	4.46674111	5.628488721	5.760493052	5.443170508	5.770331356	5.796087296	5.585013143	5.736411202	5.795871379	5.55109299	5.416286334	5.640945633	5.230968121
25	lka	Sri Lanka	3.574419349	4.083793255	3.3960827	4.137657207	4.338025303	3.914736396	3.977634637	4.329492322	3.754713826	4.921089713	5.061568027	4.698168902	5.136008011	5.363653016	4.913087201	5.084612593	5.364320187	4.861691782	4.985142533	5.127418978	4.762221722
26	xsa	Rest of South Asia	4.103421706	4.170661273	3.852101628	4.222210314	4.521115132	3.970890236	4.213928003	4.48101508	3.962607924	5.093606952	5.093606952	4.842286874	5.093606952	5.093606952	4.842286874	5.093606952	5.093606952	4.842286874	4.955606902	5.013396955	4.704286824
27	can	Canada	3.328242307	4.241309265	3.174453895	4.014644697	4.857403871	3.822409182	3.819625618	4.922148603	3.627390103	4.960006874	5.671066036	4.767771359	5.442159937	5.867013935	5.249924422	5.3265502	5.746107915	5.134314685	5.372165333	5.971555541	5.179929818
28	usa	United States of America	6.45627262	6.45627262	6.259047737	6.45627262	6.45627262	6.259047737	6.45627262	6.45627262	6.259047737	4.179178382	4.611902052	4.013382493	4.514846556	4.857877225	4.349050667	4.468535681	4.695095506	4.302739792	4.472935371	4.803734284	4.307139483
29	mex	Mexico	6.085833672	6.921643934	5.863142355	6.718883858	7.394331438	6.440519711	6.557197539	7.393748088	6.278833393	8.330601021	8.586561359	8.052236875	8.547753817	8.905472535	8.269389671	8.495824042	8.77361703	8.217459896	8.23849033	8.512871445	7.960126184
30	xna	Rest of North America	2.312773682	2.959948135	2.259802454	2.514622401	3.097380898	2.448408367	2.462156659	3.136519696	2.395942624	3.337697506	3.652550025	3.271483471	3.46845077	3.769580006	3.402236735	3.438886152	3.673988807	3.372672117	3.337959608	3.652654082	3.271745573
31	arg	Argentina	6.838988198	7.061153105	6.709017422	7.396263755	7.630147162	7.233800286	7.354448631	7.595570819	7.191985162	8.564836246	8.796400777	8.402050675	9.164567395	9.180690479	9.001781823	9.021148087	9.202350989	8.858362516	8.705873674	8.994484465	8.542962673
32	bol	Bolivia	4.835382373	5.658395083	4.644882989	5.24316817	6.298314054	5.005043939	5.139584791	6.317688759	4.90146056	6.799585631	7.257269192	6.5614614	6.938703279	7.401919805	6.700579048	6.905434777	7.361368777	6.667310547	6.719779721	7.202919854	6.48165549
33	bra	Brazil	3.471402058	3.981970757	3.365691711	3.833470878	4.430686645	3.701332945	3.734607612	4.409691398	3.602469679	4.922814058	5.161456287	4.790676125	5.05559236	5.309499784	4.923454427	5.023839845	5.277135667	4.891701912	4.93187594	5.170124741	4.799738007
34	chl	Chile	6.816248958	7.808446246	6.624434198	7.746419517	8.883658572	7.506651067	7.476881403	8.858720516	7.237112953	9.741390347	10.26253562	9.501621897	10.10339349	10.6586491	9.863625036	10.0168243	10.49440036	9.777055846	9.928692438	10.40501065	9.688923988
35	col	Colombia	4.122691351	4.80941631	4.000948554	4.55102784	5.251589408	4.398849343	4.435871481	5.226684533	4.283692984	5.802731713	6.174762919	5.650553217	5.957392451	6.311128627	5.805213955	5.920406985	6.299424105	5.768228489	5.793409259	6.166221647	5.641230763
36	ecu	Ecuador	3.622092372	4.091065665	3.471662676	3.992348483	4.538931563	3.804311363	3.897887495	4.515738869	3.709850376	4.969768124	5.271739613	4.781731005	5.096633945	5.370463541	4.908596825	5.066295337	5.373049582	4.878258218	4.914067834	5.230731547	4.726030714
37	pry	Paraguay	6.077586806	6.527638171	5.851913873	6.727588664	7.030903695	6.448272508	6.574532996	7.041902096	6.29521684	8.04368065	8.471223507	7.764364494	8.264014273	8.564864451	7.984698117	8.211323837	8.546775914	7.932007681	7.908593609	8.324270866	7.629277453
38	per	Peru	7.519490357	9.170953499	7.224053604	8.133906211	10.49139932	7.76461027	7.979129386	10.51001474	7.609833445	10.83674321	12.27717698	10.46744727	11.22430276	11.96544076	10.85500682	11.14177941	11.98979924	10.77248347	10.78182011	12.26370219	10.41252417
39	ury	Uruguay	5.280770608	6.013008269	5.071372074	6.111004021	7.142695374	5.849255853	5.886229984	7.036029873	5.624481816	7.718964646	8.442820263	7.457216478	8.285570071	8.623359262	8.023821902	8.183240118	8.521098294	7.92149195	8.131128745	8.689076758	7.869380577
40	ven	Venezuela	4.696078935	5.519892141	4.488562651	5.080857445	6.054662525	4.82146209	4.98119012	6.067446498	4.721794764	6.669796208	7.076271752	6.410400853	6.803654401	7.198936537	6.544259046	6.771643642	7.15993207	6.512248287	6.612215754	7.024135921	6.352820399
41	xsm	Rest of South America	6.087395984	6.209887695	5.895913689	6.461245567	6.894132032	6.221892699	6.442018131	6.872002569	6.202665263	7.67105646	8.11858267	7.431703591	7.946824916	8.134275562	7.707472047	7.880877831	8.146003389	7.641524962	7.545825598	7.980275554	7.30647273
42	cri	Costa Rica	5.267615493	6.048813056	5.15071826	5.915803856	6.671689515	5.769682314	5.735721506	6.647004523	5.589599963	7.399885943	7.741223357	7.253764401	7.641745528	8.033957225	7.495623986	7.583907388	7.947860485	7.437785846	7.445607942	7.781806163	7.2994864
43	gtm	Guatemala	5.137367197	5.639826787	4.902832679	5.513992171	5.875419105	5.249536324	5.420517121	5.872224349	5.156061274	6.76840806	7.178532916	6.503952213	6.893949718	7.20053215	6.629493871	6.86392777	7.200531385	6.599471923	6.578834876	6.764393542	6.314379029
44	hnd	Honduras	6.123980534	6.518951192	5.902388356	6.577694646	6.939350015	6.334528372	6.484131984	6.937010125	6.240965709	7.902937942	8.302270036	7.659771667	8.062620168	8.346459286	7.819453893	8.024433867	8.336546605	7.781267592	7.67327437	8.037827865	7.430108096
45	nic	Nicaragua	0.766878546	0.849904129	0.745018929	0.823127045	0.915250392	0.797857274	0.809166656	0.909827828	0.783896885	1.043007217	1.107826531	1.017737446	1.061756716	1.112156759	1.036486946	1.057272973	1.111183633	1.032003203	1.018580392	1.086146223	0.993310622
46	pan	Panama	8.116088714	9.21588513	7.812495928	8.998889329	10.04193785	8.619398346	8.765514672	9.988832417	8.386023689	11.24866165	11.70140374	10.86917067	11.56209546	12.1579098	11.18260448	11.48714111	12.04693815	11.10765013	11.19219815	11.67215612	10.81270717
47	slv	El Salvador	3.216028739	3.621116166	3.097809062	3.551405322	3.962022671	3.403630725	3.462411624	3.961941626	3.314637028	4.493543256	4.654606907	4.345768659	4.613066234	4.794641731	4.465291637	4.584483588	4.741358491	4.436708992	4.474366823	4.636075395	4.326592226
48	xca	Rest of Central America	2.883523787	3.136423913	2.828661661	3.10078041	3.243023195	3.04194806	3.053219705	3.246490106	2.994387354	3.729651687	3.907833814	3.670819337	3.804890651	3.955495328	3.746058301	3.786898055	3.948204051	3.728065705	3.622363855	3.807342062	3.563531504
49	dom	Dominican Republic	6.803339101	7.631662437	6.65948232	7.529442961	8.232761231	7.349621985	7.344686527	8.267963295	7.164865551	9.249851734	9.521841708	9.070030758	9.497988846	9.962232572	9.31816787	9.438649502	9.885532849	9.258828526	9.141492958	9.439622605	8.961671982
50	jam	Jamaica	6.404761313	7.365791428	6.164849593	7.167208602	7.799871565	6.867318952	6.962120098	7.816973244	6.662230448	8.847694569	9.224295704	8.547804919	9.123138666	9.627090484	8.823249016	9.057269148	9.633708342	8.757379498	8.834285368	9.211015443	8.534395718
51	pri	Puerto Rico	4.809957826	5.712381804	4.627556192	6.269592167	6.716366651	6.041590124	5.815470682	6.782304008	5.587468639	7.061434481	7.500423727	6.833432438	7.69375577	8.065850143	7.465753726	7.542542878	7.981053104	7.314540834	7.64254599	8.097308683	7.41444631
52	tto	Trinidad and Tobago	3.688755577	4.443097792	3.584498745	4.142682988	5.070771632	4.012361948	4.012965029	5.104934196	3.882643989	5.277315268	5.693927428	5.146994229	5.451532962	5.824255093	5.321211922	5.409870659	5.789951522	5.279549619	5.353246295	5.75357359	5.222925255
53	xcb	Caribbean	3.890025601	4.509794052	3.610900383	4.410650142	5.028732516	4.061743619	4.264870604	5.053381277	3.915964082	5.431360937	5.850675233	5.082454414	5.627150132	5.920455272	5.278243609	5.580329234	5.928081113	5.231422711	5.476856977	5.912352345	5.127950454
54	aut	Austria	4.612363533	5.558442622	4.374482261	5.666951382	6.600859131	5.369599792	5.375579544	6.629313105	5.078227954	6.890693815	7.648972486	6.593342225	7.619540068	8.089400537	7.322188478	7.472609882	7.915886571	7.175258293	7.548707267	8.158796713	7.251355677
55	bel	Belgium	2.513003002	2.984116727	2.37461131	3.140802694	3.531790946	2.967813078	2.95732382	3.567879132	2.784334205	3.69697258	3.997421117	3.523982965	4.036424251	4.303038429	3.863434636	3.97749523	4.305846528	3.804505615	4.04472921	4.245606378	3.871739595
56	bgr	Bulgaria	2.541285255	3.083286162	2.444202744	3.253363458	3.699934875	3.132010319	3.065961823	3.655212481	2.944608684	3.816104672	4.220673595	3.700914473	4.292161679	4.449711372	4.17080854	4.230231664	4.36837133	4.108878525	4.287288263	4.590473774	4.165935125
57	hrv	Croatia	2.383602557	2.740160822	2.273363682	3.08109011	3.343769358	2.943291516	2.877975454	3.333069262	2.74017686	3.538925687	3.758556301	3.4043761	3.938116647	4.172606151	3.800318053	3.872881082	4.050681137	3.735082488	3.964488516	4.100807912	3.826689922
58	cyp	Cyprus	5.039183414	5.793138873	4.885697398	5.984002393	6.129920114	5.792144873	5.873130203	6.10028741	5.681272683	6.863693025	7.052480859	6.671835488	7.343160369	7.577024375	7.151302831	7.228500867	7.568266351	7.036643329	7.118641714	7.43393048	6.92671609
59	cze	Czech Republic	3.673920705	4.583289899	3.541458882	4.578981719	5.300253317	4.413404441	4.323926955	5.245475534	4.158349676	5.537810131	6.15808238	5.372232852	6.1698587	6.502186158	6.004281422	6.023834347	6.480722322	5.858257068	6.119091074	6.703603499	5.953513795
60	dnk	Denmark	1.516272007	1.94437047	1.428471042	1.893247043	2.279710931	1.783495836	1.78955462	2.302000511	1.679803413	2.27732826	2.596827173	2.169424163	2.537069885	2.734328753	2.427318678	2.486014936	2.705881894	2.376263729	2.519068748	2.778444988	2.409317541
61	est	Estonia	2.863578451	3.539504055	2.777095613	3.579033615	4.199346713	3.470930068	3.375078211	4.143488918	3.266974664	4.330363213	4.895436099	4.222259666	4.833163005	5.057014928	4.725059458	4.708634366	5.021220962	4.600530819	4.79368005	5.242846258	4.685576504
62	fin	Finland	2.276669983	2.863799962	2.138807946	2.969539551	3.438819255	2.797212005	2.781161128	3.446072461	2.608833582	3.469231567	3.865917339	3.318096612	3.942970522	4.239794247	3.770642976	3.856392245	4.149068376	3.684064699	3.935216737	4.292602336	3.762889191
63	fra	France	3.227869996	3.832453701	3.022626225	4.137193764	4.572178858	3.880639051	3.871942834	4.589370286	3.615388121	4.780738368	5.10539735	4.526222426	5.293406351	5.624930184	5.036851637	5.208214101	5.622208363	4.951659388	5.322305005	5.564922438	5.065750292
64	deu	Germany	7.39265322	7.39265322	7.15069264	7.39265322	7.39265322	7.15069264	7.39265322	7.39265322	7.15069264	4.47847491	5.057490302	4.287977887	5.045386596	5.333428569	4.840104351	4.879284914	5.318285492	4.674002668	5.014727542	5.582466513	4.809445297
65	grc	Greece	3.147144289	3.609881707	3.007544423	4.192416519	4.379870696	4.017916686	3.878708558	4.383498703	3.704208725	4.660047858	4.741692547	4.500285915	5.13717871	5.353501706	4.962678878	5.026533717	5.32352206	4.852033885	5.114023607	5.34101217	4.939434218
66	hun	Hungary	2.969914793	3.558314041	2.84258805	3.729570422	4.247850507	3.570411993	3.519782295	4.218152944	3.360623867	4.402223849	4.809315624	4.24306542	4.88313636	5.195078531	4.723977932	4.815757436	5.020845406	4.656599007	4.887668151	5.185724091	4.728509722
67	irl	Ireland	4.623172866	5.699352636	4.526697151	5.408536173	6.318971225	5.287941529	5.172581597	6.344177987	5.051986953	6.656676353	7.190636869	6.536081709	6.973575125	7.394669811	6.852980481	6.897792164	7.400413872	6.77719752	6.889553315	7.413961033	6.768958671
68	ita	Italy	4.594850903	5.188422224	4.389591762	6.177817816	6.618752137	5.92124389	5.714582316	6.600787758	5.45800839	6.890201556	7.317271555	6.671681173	7.820679399	8.255740542	7.564105473	7.671899246	7.967179993	7.41532532	7.89818258	8.112797064	7.64134918
69	lva	Latvia	3.490311912	4.217344258	3.370342847	4.387816273	5.139640698	4.237854942	4.133573917	5.148271097	3.983612586	5.284150988	5.920860096	5.134189657	5.912556089	6.187430555	5.762594758	5.762314625	6.120937567	5.612353294	5.869134246	6.361910545	5.719172915
70	ltu	Lithuania	3.825485022	4.84062284	3.656168058	4.795857703	5.730390265	4.584211498	4.516732469	5.752934508	4.305086264	5.802112699	6.561071388	5.593908052	6.487429907	6.925601419	6.275783702	6.308746804	6.788235829	6.097100599	6.435995325	7.1015892	6.22434912
71	lux	Luxembourg	3.140547246	3.849367235	2.932897315	3.702436806	4.272945927	3.442874393	3.534045454	4.270655561	3.27448304	4.483451748	4.936222488	4.223889335	4.70960974	5.002205742	4.450047326	4.655526468	4.99829576	4.395964055	4.636062269	5.106337646	4.376499855
72	mlt	Malta	2.918766136	3.258291869	2.829821979	3.807387583	4.001575911	3.696207388	3.537399094	4.037414124	3.426218899	4.321204806	4.540676473	4.210177078	4.775601922	5.02230457	4.664421726	4.688888082	4.965193104	4.577707886	4.782007782	4.923797139	4.670718256
73	nld	Netherlands	6.461723914	6.461723914	6.235288809	6.461723914	6.461723914	6.235288809	6.461723914	6.461723914	6.235288809	4.091551717	4.640826265	3.908276023	4.545146097	4.881881982	4.36176127	4.486876105	4.845995761	4.303491278	4.529099513	4.947169184	4.345714686
74	pol	Poland	3.691538965	4.385023032	3.517147253	4.546999126	5.107310279	4.329009487	4.307860371	5.103314058	4.089870731	5.435585318	5.840466695	5.217595679	5.946103526	6.351339547	5.728113887	5.869297883	6.214023917	5.651308243	5.950376661	6.25090136	5.732387022
75	prt	Portugal	4.896076386	6.099539585	4.662495092	6.416151075	7.356212099	6.124174458	6.00577484	7.265879742	5.713798222	7.463735007	8.264180807	7.208907055	8.498928423	9.061377292	8.206951805	8.319909059	8.892327033	8.027932442	8.489158657	9.219564966	8.197182039
76	rou	Romania	4.231786734	5.267404273	3.916735443	5.205959577	6.016095998	4.812145464	4.948270208	6.017232499	4.554456095	6.281726901	6.888847383	5.887912787	6.939154988	7.453952134	6.545340874	6.847511473	7.252350275	6.453697359	6.891794771	7.526836306	6.497980658
77	svk	Slovakia	4.820566235	5.782177077	4.615026319	5.752795014	6.605891532	5.495870119	5.497213644	6.570294996	5.24028875	7.051087689	7.639640669	6.794162794	7.601674624	8.038623643	7.344749729	7.519588006	7.963947545	7.262663112	7.556818825	7.982737209	7.29989393
78	svn	Slovenia	4.58844122	5.462192919	4.366402759	5.795683935	6.578641119	5.518135859	5.477192869	6.581446471	5.199644792	6.85687422	7.511476119	6.580726474	7.663934004	8.214671553	7.386385927	7.559458645	7.896888008	7.281910569	7.644300449	8.152508326	7.366752373
79	esp	Spain	3.766816831	4.294815477	3.60521898	4.796891483	5.164559074	4.594894169	4.481195145	5.15316817	4.279197831	5.53819324	5.737097213	5.336195926	6.033026114	6.359764925	5.8310288	5.931632008	6.233863105	5.729634694	6.022222297	6.265638036	5.820158813
80	swe	Sweden	1.965126365	2.553719995	1.854053004	2.459345113	2.942582958	2.320503412	2.32213949	2.968613277	2.183297789	2.958869939	3.35941852	2.820028238	3.301108738	3.566514857	3.162267037	3.229253175	3.559045055	3.090411473	3.277278588	3.631727179	3.138436887
81	gbr	United Kingdom	7.051901927	7.051901927	6.826967113	7.051901927	7.051901927	6.826967113	7.051901927	7.051901927	6.826967113	4.529412831	5.057653997	4.32971203	4.982679555	5.373841371	4.782978754	4.91365491	5.250384026	4.713954109	4.93940625	5.352450527	4.739705449
82	che	Switzerland	2.201526121	2.913699518	2.100368557	2.675748313	3.269745106	2.549301358	2.531937545	3.321900003	2.40549059	3.329888105	3.825147549	3.20344115	3.675309034	3.976402109	3.548862079	3.560079119	3.952949647	3.433632164	3.633643117	4.103934907	3.507196161
83	nor	Norway	2.877302948	3.749299986	2.684210709	3.436694991	4.279105177	3.195329693	3.273911499	4.350885569	3.032546201	4.287993548	5.005946432	4.046628251	4.686396108	5.103215808	4.445030811	4.577664398	5.073434977	4.336299101	4.616563408	5.195916231	4.37519811
84	xef	Rest of EFTA	1.929671506	2.443422689	1.890870373	2.22789788	2.684258628	2.179396463	2.144063664	2.701288818	2.095562247	2.824442563	3.178327281	2.775941146	3.033246232	3.266941686	2.984744815	2.987581349	3.263958777	2.939079932	2.972802679	3.285116859	2.924301262
85	alb	Albania	3.516354605	4.254821809	3.232424048	4.207966084	4.575454072	3.853052887	3.999832403	4.528212148	3.644919206	4.98083873	5.323416906	4.625925534	5.260372652	5.524996515	4.905459456	5.193525096	5.536005663	4.8386119	5.163817503	5.636125062	4.808904306
86	blr	Belarus	3.116276942	3.976824467	3.013393171	3.625172685	4.328715691	3.496567971	3.483689947	4.300302847	3.355085233	4.56729718	5.117612696	4.438692467	4.921244865	5.276087054	4.792640151	4.849002655	5.233964689	4.720397941	4.832445904	5.434513325	4.703841191
87	rus	Russian Federation	5.093331934	5.432488013	4.942686048	5.220307021	5.383655536	5.069661135	5.170732772	5.418805547	5.020086886	3.756239431	4.281221205	3.625190135	4.050488124	4.390275468	3.919438827	3.967286294	4.393977983	3.836236997	3.968962466	4.450478013	3.837913169
88	ukr	Ukraine	3.102141041	3.600772191	3.000480773	3.734160527	4.213427756	3.607085192	3.551938137	4.154863252	3.424862802	4.5266041	4.832069127	4.399528765	4.856877662	5.131873636	4.729802328	4.798352193	5.050680102	4.671276858	4.846728198	5.041486777	4.719652863
89	xee	Rest of Eastern Europe	5.350649501	5.350649501	5.087597921	5.726924306	6.193701321	5.398109831	5.679916187	6.055361439	5.351101712	6.574685172	6.921503349	6.245870697	6.961182464	6.961182464	6.632367989	6.961182464	6.961182464	6.632367989	6.772567771	7.000800557	6.443753296
90	xer	Rest of Europe	3.026986589	3.56379543	2.869549863	3.795620941	3.957996852	3.598825033	3.565886259	3.966653414	3.369090351	4.327318721	4.476565188	4.130522814	4.653891978	4.850063198	4.457096071	4.575795467	4.859302878	4.378999559	4.582658725	4.776064967	4.385862817
91	kaz	Kazakhstan	2.698053031	3.300049839	2.55145728	2.912636941	3.500148092	2.729392253	2.857203467	3.515908151	2.673958778	3.83861739	4.113056469	3.655372702	3.913067314	4.239738696	3.729822625	3.895263409	4.247638094	3.71201872	3.80371146	4.062964633	3.620466771
92	kgz	Kyrgyzstan	4.723733093	5.278305808	4.616923743	5.057342596	5.356182471	4.940017542	4.974543612	5.365311541	4.857218558	6.155119743	6.402453304	6.03779469	6.266322911	6.489776889	6.148997857	6.23972986	6.474033878	6.122404806	5.968853286	6.239132061	5.851528232
93	tjk	Tajikistan	3.890660992	4.01405592	3.773239712	3.990993518	4.228201795	3.873572238	3.983998022	4.206530057	3.866576741	4.877469933	4.922562042	4.760048652	4.916812601	4.916812601	4.799391321	4.916812601	4.916812601	4.799391321	4.638334559	4.810099343	4.520913279
94	xsu	Rest of Former Soviet Union	4.654391576	5.051729239	4.501555835	4.923376744	5.259858358	4.762721345	4.911788207	5.241999579	4.751132808	5.912792977	6.202103448	5.752137578	6.034867698	6.23957018	5.874212299	6.005674831	6.234136392	5.845019432	5.730763014	6.101819488	5.570107615
95	arm	Armenia	3.908029441	4.66139828	3.727709861	4.485771694	5.217495993	4.26037222	4.319728955	5.259359387	4.09432948	5.494500172	6.001833506	5.269100697	5.717503859	6.054818935	5.492104384	5.664174906	6.057051418	5.438775431	5.585338601	6.079703849	5.359939126
96	aze	Azerbaijan	3.999258285	5.038360291	3.678087919	4.284477693	5.380445262	3.886974065	4.213688711	5.402994561	3.816185083	5.645688001	6.199170131	5.248184372	5.740761137	6.1743996	5.343257509	5.71802541	6.177892477	5.320521782	5.552297003	6.12845395	5.154793375
97	geo	Georgia	3.092335859	4.012430845	2.870842676	3.606194537	4.225954669	3.329328059	3.471144116	4.21034281	3.201047232	4.511348927	4.97552117	4.234482449	4.830581497	5.16432204	4.553715018	4.787206534	5.169553085	4.510340056	4.763588481	5.334062	4.486722002
98	bhr	Bahrain	3.80598005	4.858588638	3.636506844	3.911998888	4.917120152	3.742525682	3.885685932	4.932145347	3.716212727	5.177193994	5.517767555	5.007720788	5.212533607	5.516541043	5.043060401	5.204082515	5.516324764	5.03460931	4.957721765	5.379836514	4.788248559
99	irn	Iran Islamic Republic of	0.500993138	0.533530736	0.482092907	0.524271497	0.552655279	0.501684458	0.522648457	0.552048362	0.500061418	0.624509933	0.653110567	0.601922895	0.647788292	0.653784684	0.625201253	0.642221521	0.654449432	0.619634482	0.611516452	0.641566638	0.588929413
100	isr	Israel	3.209177939	3.884021416	3.057745197	3.714615489	4.117473669	3.525324562	3.567703113	4.141023923	3.378412186	4.517826839	4.751061524	4.328535912	4.715137493	5.006896811	4.525846566	4.667952755	5.011723315	4.478661827	4.611309051	4.882690259	4.422018124
101	jor	Jordan	6.703328205	7.143137487	6.527855796	6.933686652	7.348417026	6.758214243	6.917625343	7.342463649	6.742152935	8.4577074	8.51080608	8.28216833	8.50385372	8.50385372	8.32831465	8.50385372	8.50385372	8.32831465	8.08197199	8.416008931	7.906464363
102	kwt	Kuwait	5.530401244	8.344250183	5.449417618	5.636323108	8.153915666	5.555339482	5.602042377	8.226917498	5.521058751	7.918374244	9.264162421	7.837390618	7.997815642	9.103323815	7.916832016	7.962387754	9.178334122	7.881404128	7.502460175	9.102737927	7.421476549
103	omn	Oman	7.745229434	9.534179866	7.866846474	7.994565318	9.582587582	8.116182358	7.932682316	9.595445088	8.054299355	10.15116703	10.82458553	10.27198884	10.23427899	10.81053185	10.35510081	10.21440365	10.81676351	10.33522547	9.709027931	10.59025495	9.830338241
104	qat	Qatar	0.961269167	1.475373057	0.977096662	0.959494362	1.486897393	0.975321857	0.960178163	1.496847705	0.976005657	1.398262142	1.690886091	1.414089637	1.397197259	1.672097638	1.413024754	1.397672157	1.68027752	1.413499652	1.305580105	1.65836835	1.3214076
105	sau	Saudi Arabia	3.337982083	3.950527763	3.190038646	3.456238389	3.976646421	3.308294952	3.451862741	3.976295539	3.303919304	4.173835111	4.430433099	4.025891674	4.236592602	4.415493608	4.088649165	4.221584817	4.419168552	4.07364138	4.009596032	4.36139237	3.861652595
106	tur	Turkey	5.265341953	5.701644075	5.010222613	5.866212166	5.994655496	5.547312991	5.832788662	5.977640155	5.513889488	6.909899938	7.16625368	6.591000763	7.194809045	7.437128778	6.87590987	7.126676071	7.439681681	6.807776896	6.894004382	7.123816622	6.575105207
107	are	United Arab Emirates	3.074914992	4.351066419	3.075626495	3.091637298	4.376628098	3.092348801	3.086225263	4.385947296	3.086936766	4.412870049	5.031854053	4.413581552	4.425411778	5.000934305	4.426123281	4.419818637	5.01719131	4.42053014	4.114936075	4.906398999	4.115647578
108	xws	Rest of Western Asia	2.00559796	2.175140565	1.928715173	2.125594203	2.251109393	2.048711416	2.117227691	2.245550689	2.040344904	2.470536156	2.470536156	2.393602297	2.470536156	2.470536156	2.393602297	2.470536156	2.470536156	2.393602297	2.440719266	2.440719266	2.363836479
109	egy	Egypt	3.107511236	3.29160658	2.980762163	3.232899704	3.433926383	3.097788703	3.224157229	3.426318202	3.089046229	3.884982162	4.020733671	3.749871161	4.006363131	4.006363131	3.87125213	3.980385315	4.010523564	3.845274314	3.764699674	3.959800517	3.629588673
110	mar	Morocco	1.556849066	1.60439794	1.509989733	1.677272714	1.791935449	1.618698547	1.672067782	1.789129319	1.613493615	1.986169304	2.106507127	1.927595137	2.060820759	2.111727763	2.002246592	2.042968659	2.1120158	1.984394493	1.96189919	2.093677066	1.903325023
111	tun	Tunisia	2.886299853	3.048127695	2.752110958	3.158260598	3.225253319	2.990524479	3.14679941	3.221378554	2.979063291	3.716369342	3.857371186	3.548633223	3.880750806	3.982662777	3.713014687	3.841440732	3.989669276	3.673704613	3.704665226	3.835976741	3.536929107
112	xnf	Rest of North Africa	3.213179814	3.465617337	3.088411814	3.391053192	3.639825003	3.245488885	3.378651306	3.621988393	3.233086999	4.060770579	4.179499267	3.915125729	4.168758084	4.168758084	4.023113234	4.168758084	4.168758084	4.023113234	3.964188476	4.153990849	3.818585574
113	ben	Benin	0.389305703	0.412541094	0.374971085	0.402082692	0.417870185	0.387748074	0.40119184	0.417253999	0.386857222	0.487607379	0.487607379	0.473272761	0.487607379	0.487607379	0.473272761	0.487607379	0.487607379	0.473272761	0.470794369	0.474592465	0.456459751
114	bfa	Burkina Faso	0.424141718	0.438279223	0.414288092	0.43085596	0.455274183	0.421002333	0.430387822	0.453760504	0.420534196	0.52454102	0.53136163	0.514687393	0.531255261	0.535021983	0.521401635	0.529649622	0.534171847	0.519795996	0.498241922	0.512327148	0.488388295
115	cmr	Cameroon	0.435120894	0.462523009	0.416612302	0.44465517	0.477536332	0.426146577	0.44421705	0.476433327	0.425708458	0.538780994	0.561529239	0.520272402	0.545064695	0.562402311	0.526556103	0.543562015	0.562257412	0.525053423	0.514789725	0.547950856	0.496281133
116	civ	Cote dIvoire	0.326139029	0.353338909	0.315469001	0.340080837	0.36240236	0.329054428	0.336662287	0.362040441	0.325635878	0.413684619	0.426580917	0.40265821	0.418350371	0.428764783	0.407323962	0.417234606	0.428176514	0.406208197	0.396133121	0.413183277	0.385106712
117	gha	Ghana	0.455537003	0.466723664	0.435193848	0.464190993	0.486213028	0.443847839	0.46358761	0.486040156	0.443244456	0.561928527	0.579370696	0.541585373	0.570582518	0.582833585	0.550239363	0.568513008	0.582327777	0.548169854	0.537450937	0.563304658	0.517107783
118	gin	Guinea	14.19541787	14.19541787	14.37678289	14.19541787	14.19541787	14.37678289	14.19541787	14.19541787	14.37678289	15.25996988	15.25996988	15.405257	15.25996988	15.25996988	15.405257	15.25996988	15.25996988	15.405257	15.07223543	15.07223543	15.22675273
119	nga	Nigeria	0.312207671	0.332872939	0.295409323	0.320086048	0.339196258	0.3032877	0.319536743	0.338297501	0.302738395	0.390541397	0.390541397	0.373743049	0.390541397	0.390541397	0.373743049	0.390541397	0.390541397	0.373743049	0.373340375	0.383147688	0.356542027
120	sen	Senegal	2.08623116	2.220403773	2.061222809	2.143446373	2.289087762	2.118438022	2.13945715	2.285137286	2.114448799	2.624510095	2.624510095	2.599501745	2.624510095	2.624510095	2.599501745	2.624510095	2.624510095	2.599501745	2.497123777	2.551423459	2.472115426
121	tgo	Togo	4.806930972	5.02359544	4.682108951	4.958050463	5.217899394	4.833228442	4.947513941	5.193356222	4.82269192	5.971902839	5.971902839	5.847080818	5.971902839	5.971902839	5.847080818	5.971902839	5.971902839	5.847080818	5.82580388	5.851828958	5.700981859
122	xwf	Rest of Western Africa	5.104016316	5.489167793	4.692036722	5.232923735	5.736193213	4.82094414	5.223935908	5.735009988	4.811956313	6.380763956	6.380763956	5.968784362	6.380763956	6.380763956	5.968784362	6.380763956	6.380763956	5.968784362	6.105327467	6.247147967	5.693347872
123	xcf	Central Africa	0.607795409	0.681782022	0.550468483	0.628693511	0.681601801	0.571366585	0.627236431	0.681632315	0.569909504	0.744900238	0.744900238	0.687573312	0.744900238	0.744900238	0.687573312	0.744900238	0.744900238	0.687573312	0.733681904	0.733681904	0.676354978
124	xac	South Central Africa	0.550389028	0.622675511	0.498379588	0.564986358	0.623808012	0.512976918	0.563968587	0.623770361	0.511959146	0.687851535	0.687851535	0.635842094	0.687851535	0.687851535	0.635842094	0.687851535	0.687851535	0.635842094	0.659769421	0.673991161	0.607759981
125	eth	Ethiopia	2.134903664	2.273567401	2.00969591	2.192471974	2.382508918	2.060182307	2.18956333	2.37817436	2.057273663	2.647080513	2.730321682	2.514790846	2.688797579	2.743498434	2.556507912	2.678821388	2.740513718	2.546531721	2.542490642	2.665031489	2.410200975
126	ken	Kenya	2.534408448	2.753844206	2.358199104	2.582157027	2.857302994	2.405667502	2.578827848	2.85678956	2.402338322	3.157898556	3.20168519	2.981409031	3.197050554	3.197050554	3.020561028	3.194228572	3.197561379	3.017739047	2.9925494	3.121956439	2.816059875
127	mdg	Madagascar	4.166884487	4.810591603	3.902746817	4.328426883	4.877617757	4.04208026	4.288333462	4.832672925	4.001986839	5.529386076	5.804503644	5.243039453	5.583233541	5.802827664	5.296886918	5.570356494	5.803944618	5.284009871	5.309778731	5.644548106	5.023432108
128	mwi	Malawi	7.507126535	7.507126535	7.597139604	7.507126535	7.507126535	7.597139604	7.507126535	7.507126535	7.597139604	8.070123712	8.070123712	8.144298087	8.070123712	8.070123712	8.144298087	8.070123712	8.070123712	8.144298087	7.965984294	7.965984294	8.044818023
129	mus	Mauritius	2.948844301	3.35565647	2.906743921	3.351212549	3.948047366	3.298587074	3.23404168	3.930406947	3.181416205	4.229470476	4.522888402	4.176845	4.386836801	4.601635325	4.334211325	4.349204323	4.542280922	4.296578847	4.318441845	4.562414638	4.26581637
130	moz	Mozambique	4.883732712	5.330471778	4.452566397	4.987561397	5.602625718	4.537569269	4.982322035	5.587336509	4.532329907	6.039557228	6.283185192	5.5895651	6.114702493	6.282409506	5.664710365	6.096732304	6.282332642	5.646740177	5.77551019	6.158148461	5.325518062
131	rwa	Rwanda	4.333388161	5.009568804	3.94741352	4.488339771	5.089038893	4.065675482	4.449882126	5.081139064	4.029775954	5.843178269	6.160630701	5.417359361	5.894828805	6.163165103	5.469009898	5.88247713	6.162559027	5.456658223	5.612845219	6.012055434	5.187026312
132	tza	Tanzania United Republic of	1.517998978	1.724671969	1.389176928	1.575276713	1.771014386	1.438778682	1.561060876	1.764733709	1.424562845	1.941434107	2.033210447	1.804936077	1.960526686	2.035125457	1.824028655	1.955960899	2.034681561	1.819462868	1.856930238	1.985419774	1.720432208
133	uga	Uganda	6.094548184	6.673768863	5.509112368	6.186288528	6.840738342	5.600852712	6.179892106	6.83994503	5.594456289	7.594651536	7.64755703	7.00921572	7.652338559	7.652338559	7.066902743	7.652338559	7.652338559	7.066902743	7.165071907	7.451136339	6.57963609
134	zmb	Zambia	5.222546093	5.743107705	4.981283771	5.28744038	5.930524542	5.046178058	5.282915749	5.92229922	5.041653426	6.428769985	6.656279688	6.187507662	6.493664272	6.654901272	6.25240195	6.478145495	6.655230905	6.236883173	6.10801812	6.529434335	5.866755797
135	zwe	Zimbabwe	0.512402864	0.630924572	0.467434251	0.530218892	0.634577286	0.482994812	0.525797108	0.635701051	0.478573029	0.689436167	0.744315769	0.642212088	0.695374843	0.741778498	0.648150764	0.693954672	0.742390314	0.646730593	0.661801752	0.731317706	0.614577673
136	xec	Rest of Eastern Africa	2.705523409	2.967632782	2.439040186	2.813675272	3.068374226	2.547192049	2.806134587	3.068329359	2.539651364	3.357515418	3.357515418	3.091032195	3.357515418	3.357515418	3.091032195	3.357515418	3.357515418	3.091032195	3.311168405	3.311168405	3.044685182
137	bwa	Botswana	5.348382457	6.061597848	5.049262738	5.522418509	6.282288292	5.223298789	5.510284173	6.283583747	5.211164454	6.66069592	6.885934895	6.3615762	6.834731971	6.865629586	6.535612252	6.793113106	6.868661878	6.493993386	6.417821762	6.82138867	6.118702042
138	nam	Namibia	4.178110814	4.462681993	4.018949303	4.271720448	4.583958513	4.112558937	4.265193693	4.575180356	4.106032181	5.162131621	5.343519031	5.002970109	5.255741255	5.361330009	5.096579744	5.23335551	5.356591633	5.074193998	4.950784994	5.244935126	4.791623482
139	zaf	South Africa	4.908205582	5.02442056	4.798337205	5.094235331	5.392433653	4.979128351	5.081264757	5.377472189	4.966157777	6.102309236	6.37081758	5.987101956	6.288338985	6.365062819	6.173131705	6.243851955	6.368229745	6.128644675	5.929127271	6.265737721	5.813990542
140	xsc	Rest of South African Customs Union	5.59430343	5.756363822	5.510415451	5.834950493	6.083349814	5.751062513	5.81817183	6.058452835	5.73428385	7.108085701	7.12526725	7.023706753	7.123175136	7.123175136	7.038796189	7.123175136	7.123175136	7.038796189	6.821069562	7.028915799	6.737009341
141	xtw	Rest of the World	4.168070159	4.168070159	4.088051965	4.763846563	4.978476562	4.663823821	4.708321367	4.955228171	4.608298624	5.396333587	5.396333587	5.294437748	5.396333587	5.396333587	5.294437748	5.396333587	5.396333587	5.294437748	5.396465184	5.396465184	5.294567937
