# Supplementary material for: Supply chains create global benefits from improved vaccine accessibility
Source: Nat Commun. 2023 Mar 21;14:1569. doi: 10.1038/s41467-023-37075-x (PMC10030081; doi:10.1038/s41467-023-37075-x)
Supplement: Supplementary file 7 — Supplementary Data 4 [file 41467_2023_37075_MOESM7_ESM.csv]

RID	Code	Name	SelfishA1V1	SelfishA1V2	SelfishA1V3	SelfishA2V1	SelfishA2V2	SelfishA2V3	SelfishA3V1	SelfishA3V2	SelfishA3V3	AltruisticA1V1	AltruisticA1V2	AltruisticA1V3	AltruisticA2V1	AltruisticA2V2	AltruisticA2V3	AltruisticA3V1	AltruisticA3V2	AltruisticA3V3	AltruisticAgeA1V1	AltruisticAgeA1V2	AltruisticAgeA1V3
1	aus	Australia	0.53616	0.00115	0.46291	0.71207	0.86953	0.63459	0.66279	0.89941	0.58180	0.88984	0.95799	0.83037	0.97702	1.16385	0.92412	0.96328	0.87304	0.91014	0.94067	0.95966	0.88913
2	nzl	New Zealand	3.05960	3.51920	3.31581	3.34584	4.03349	3.55613	3.29378	4.09071	3.51039	3.84208	4.17781	3.90299	3.93185	4.20467	4.02617	3.91047	4.13938	3.99991	3.82617	4.19751	3.94040
3	xoc	Rest of Oceania	2.41784	3.38454	2.61183	3.00135	3.91716	3.16098	2.83493	3.93052	3.02532	2.98794	3.99694	3.18643	3.38319	3.87602	3.60557	3.29695	3.92623	3.52748	3.29951	4.05839	3.57149
4	chn	China	0.00000	0.00000	0.00000	0.00000	0.00000	0.00000	0.00000	0.00000	0.00000	0.00000	0.00000	0.00000	0.00000	0.00000	0.00000	0.00000	0.00000	0.00000	0.00000	0.00000	0.00000
5	hkg	Hong Kong	2.52961	2.74521	2.53940	2.64021	3.02735	2.64846	2.60781	3.05611	2.61450	2.82360	3.05276	2.85590	2.89620	3.04723	2.91815	2.88185	3.08043	2.90651	2.84022	3.06883	2.85436
6	jpn	Japan	0.99663	0.35468	0.89784	1.35852	1.67363	1.24562	1.23296	0.44729	1.11119	1.56689	0.85579	1.49231	1.87129	1.75669	1.81739	1.78439	1.91484	1.68637	1.79855	2.15748	1.78916
7	kor	Korea Republic of	2.11038	2.44444	2.19423	2.22114	2.74541	2.31315	2.19813	2.54013	2.29117	2.48596	2.77025	2.59377	2.55016	2.74653	2.65903	2.54200	2.75627	2.65123	2.46153	2.76550	2.57153
8	mng	Mongolia	0.84033	0.86397	1.03632	1.13241	1.09185	1.31030	1.05320	1.03339	1.26215	0.77603	0.97646	1.00416	1.07741	1.06482	1.26705	1.01128	1.07649	1.19021	1.13513	1.07541	1.32570
9	twn	Taiwan	2.42987	2.77932	2.54518	2.64171	2.91022	2.71551	2.60217	2.91132	2.68761	2.41620	3.01771	2.74178	2.81295	3.08860	2.95571	2.73550	3.09855	2.93681	2.74370	3.01252	2.88373
10	xea	Rest of East Asia	1.87996	2.10918	1.78528	2.10103	2.37128	2.07675	1.99405	2.37348	1.88588	1.99175	2.26531	1.93213	2.23394	2.25625	2.25370	2.22334	2.27117	2.22866	2.22311	2.29536	2.23658
11	brn	Brunei Darussalam	1.31014	1.65450	1.11135	1.48694	1.88171	1.24589	1.44030	1.76224	1.19767	1.98977	2.31743	1.76329	2.08928	2.38629	1.86573	2.06176	2.39390	1.83763	1.93161	2.40962	1.70976
12	khm	Cambodia	0.00000	0.59135	0.00000	0.00000	1.00357	0.00000	0.00000	1.00239	0.00000	0.48401	0.73801	0.40169	0.44532	0.98284	0.38326	0.45438	0.91113	0.38801	0.33313	0.79379	0.27972
13	idn	Indonesia	0.57630	0.86272	0.48029	0.66194	0.83957	0.53810	0.64111	0.84306	0.51548	0.97515	0.90734	0.85716	0.99524	1.20587	0.88855	0.98948	1.19813	0.88071	0.94573	0.89992	0.82368
14	lao	Lao Peoples Democratic Republic	0.69510	0.89855	0.42909	0.80716	0.91760	0.52413	0.79512	0.91438	0.51549	0.85767	1.10764	0.72685	1.06004	1.14200	0.90879	1.01266	1.15071	0.86548	1.01648	1.22397	0.81937
15	mys	Malaysia	0.80692	1.30333	0.73888	1.00562	1.46728	0.89269	0.96683	1.50857	0.85145	1.82241	1.59076	1.71910	1.86441	1.50816	1.77288	1.85516	1.54030	1.76099	1.70521	1.59065	1.60941
16	phl	Philippines	1.52627	1.81898	1.12605	1.77647	1.52829	1.32467	1.72387	1.57495	1.26848	2.42440	2.71840	2.01159	2.47829	2.77050	2.09099	2.46560	2.79035	2.07676	2.29818	1.44146	1.86856
17	sgp	Singapore	2.21856	3.11492	2.23216	2.38136	3.16584	2.39349	2.35886	3.19053	2.36988	3.08917	3.26326	3.07788	3.15036	3.32434	3.12803	3.13667	3.36206	3.11883	3.03765	3.32286	3.02261
18	tha	Thailand	0.68646	0.19169	0.61528	0.74226	1.06299	0.64787	0.72052	1.13453	0.62320	1.04986	1.25706	0.96125	1.12351	1.12307	1.03514	1.08987	1.19251	0.99920	1.07247	1.25670	0.98450
19	vnm	Viet Nam	5.44846	5.79728	5.66001	5.58114	5.76734	5.77043	5.56892	5.76772	5.75480	4.98745	5.40035	5.59206	5.24125	5.33854	5.74828	5.19767	5.33131	5.72319	4.85771	5.39095	5.47112
20	xse	Rest of Southeast Asia	1.28447	1.67693	1.39970	1.39141	1.92341	1.49604	1.36670	1.95241	1.47438	1.51671	1.95644	1.60844	1.60289	1.84614	1.70330	1.57979	1.88498	1.67828	1.52965	1.94066	1.63213
21	bgd	Bangladesh	0.80538	0.99026	0.80663	0.90657	1.14097	0.89145	0.88231	1.16668	0.86874	0.91307	1.08382	0.70903	0.97132	1.08222	0.84035	0.95704	1.09283	0.80214	0.93349	1.07762	0.80429
22	ind	India	3.02011	3.63838	2.53308	3.18508	3.51877	2.70603	3.15140	3.53312	2.67172	3.10391	3.56643	2.61198	3.26219	3.45630	2.77568	3.22522	3.49042	2.73721	3.01644	3.58837	2.51965
23	npl	Nepal	2.51078	2.78023	2.35718	2.59753	2.74986	2.45091	2.57393	2.76716	2.42107	2.09830	2.50683	1.86791	2.20443	2.36460	1.97758	2.17899	2.38932	1.95193	2.08945	2.62867	1.85819
24	pak	Pakistan	1.02855	1.32877	0.97712	1.09155	1.33162	1.03796	1.07868	1.33309	1.02563	1.30452	1.59801	1.27955	1.39349	1.51788	1.34083	1.37353	1.53743	1.32806	1.30410	1.64327	1.24737
25	lka	Sri Lanka	2.14726	2.50376	2.03700	2.34183	2.31642	2.20129	2.28892	2.35284	2.14531	2.46169	2.46437	2.26033	2.57013	2.74241	2.39385	2.54638	2.77242	2.36469	2.48313	2.47529	2.28928
26	xsa	Rest of South Asia	1.49408	1.96826	1.65615	1.76897	2.26203	1.87750	1.69487	2.27870	1.82704	1.31467	2.03513	1.41584	1.65377	2.01769	1.72417	1.58042	2.02751	1.66092	1.45791	2.09877	1.54087
27	can	Canada	1.32152	0.52243	1.14040	1.80661	2.24084	1.56092	1.66014	2.40683	1.41338	2.44895	2.74144	2.22020	2.79088	3.15003	2.57305	2.71166	2.50787	2.48980	2.71547	2.74210	2.49914
28	usa	United States of America	1.09686	2.17734	1.30123	1.81932	2.78561	1.98151	1.61911	2.82210	1.78739	2.24936	2.35945	2.08937	2.47668	2.80429	2.33209	2.44036	2.23991	2.29795	2.42155	2.38512	2.28837
29	mex	Mexico	1.13594	1.53351	1.00858	1.36902	1.49370	1.18478	1.31776	1.56081	1.13265	2.02720	1.63160	1.81010	2.09770	1.92845	1.89540	2.08107	1.55413	1.87536	1.98217	1.62685	1.77210
30	xna	Rest of North America	1.70709	2.70544	1.50818	1.94049	2.45738	1.67960	1.87951	2.52483	1.61763	2.73544	2.74938	2.49531	2.88602	3.35088	2.64521	2.85229	2.63436	2.61128	2.74518	2.76090	2.50436
31	arg	Argentina	2.07902	2.17322	1.85833	2.44176	1.81930	2.13261	2.42102	1.83255	2.10449	2.91707	1.66800	2.59673	3.12710	3.13737	2.83327	3.07930	3.15675	2.78260	2.96812	2.26935	2.65265
32	bol	Bolivia	1.04212	1.58830	0.83943	1.19746	1.67732	0.93038	1.15708	1.66363	0.88804	1.62671	1.67133	1.37624	1.66595	1.93294	1.41792	1.65584	1.95448	1.40669	1.60429	1.66203	1.35756
33	bra	Brazil	0.89276	0.46484	0.82543	1.03337	1.28844	0.94153	0.99653	1.36761	0.90200	1.37092	1.38910	1.30459	1.42550	1.44529	1.36070	1.41214	1.37451	1.34717	1.36971	1.39620	1.30512
34	chl	Chile	1.61517	0.00000	1.35899	2.13589	2.37952	1.80441	1.99140	2.50765	1.65383	3.01345	2.36405	2.68732	3.24354	3.19974	2.94506	3.18699	2.11094	2.88200	3.08682	2.37169	2.77500
35	col	Colombia	1.57983	1.03376	1.37142	1.86586	1.97833	1.59548	1.78998	2.05642	1.51840	2.56164	1.93344	2.28608	2.66983	1.84875	2.39606	2.64431	1.83383	2.36983	2.56142	1.93685	2.28736
36	ecu	Ecuador	0.78035	0.99322	0.65134	0.93869	0.86841	0.77189	0.90506	0.92028	0.73138	1.29085	0.88629	1.13154	1.32063	1.41630	1.16806	1.31407	1.40646	1.16092	1.27704	0.89364	1.11823
37	pry	Paraguay	1.66719	2.15159	1.39211	1.97554	1.98632	1.60304	1.90571	2.02269	1.52784	2.46515	3.03912	2.15343	2.56870	2.92031	2.26539	2.54409	2.95864	2.23864	2.42208	2.49790	2.09248
38	per	Peru	1.34504	0.00000	0.95368	1.59109	2.15994	1.05942	1.52887	2.30649	0.99553	2.59204	1.56975	2.05283	2.74395	1.37644	2.22493	2.70823	1.43471	2.18474	2.55122	1.58759	2.01235
39	ury	Uruguay	1.52859	0.00000	1.30781	1.96787	2.53316	1.66079	1.84741	2.77288	1.53744	2.68432	2.85216	2.38627	2.97195	2.52385	2.69595	2.92109	2.53878	2.64003	2.87956	2.79760	2.59058
40	ven	Venezuela	1.48438	2.19690	1.30492	1.68542	2.03224	1.45014	1.63298	2.09438	1.39784	2.38769	2.04722	2.15901	2.46170	2.82313	2.23675	2.44545	2.02141	2.21936	2.36381	2.05594	2.13517
41	xsm	Rest of South America	1.37205	1.34023	1.22044	1.54179	1.38428	1.33147	1.54104	1.37615	1.32721	2.06026	2.22391	1.86002	2.14311	2.18906	1.96159	2.12812	2.20303	1.93895	2.00444	1.50521	1.79940
42	cri	Costa Rica	2.16728	3.07070	1.84278	2.63893	2.83248	2.20842	2.51345	2.99571	2.08222	3.67728	3.02461	3.23042	3.83480	4.34665	3.41191	3.79742	3.38433	3.37067	3.68894	3.03012	3.24813
43	gtm	Guatemala	1.32244	1.55235	0.98064	1.48143	1.50783	1.09580	1.44426	1.50012	1.05567	1.95778	2.31804	1.57148	2.00829	2.25069	1.62582	1.99614	2.27356	1.61301	1.88387	1.91603	1.49860
44	hnd	Honduras	1.69222	1.83030	1.28928	1.91313	1.55396	1.47531	1.87295	1.60062	1.43250	2.53875	2.76117	2.09651	2.58083	2.78724	2.14802	2.57135	2.81194	2.13652	2.43276	1.44148	2.01193
45	nic	Nicaragua	4.33808	4.97509	4.50595	4.89142	5.78025	4.96469	4.74755	5.78993	4.83038	5.12945	5.93663	5.26812	5.49065	5.98841	5.63720	5.42117	5.87656	5.56848	5.30758	5.94579	5.47080
46	pan	Panama	2.53183	3.75280	2.10324	3.04750	2.92880	2.45957	2.92761	3.13899	2.33706	4.17410	2.81716	3.55288	4.33636	4.97111	3.77404	4.29950	4.26952	3.72107	4.10570	2.81926	3.49116
47	slv	El Salvador	0.76791	1.10288	0.67432	0.86441	0.92654	0.74676	0.83809	0.96053	0.71940	1.09855	0.98430	0.95827	1.11381	1.22081	0.99108	1.11034	1.06083	0.98710	1.09493	0.98406	0.97087
48	xca	Rest of Central America	1.56163	1.53111	1.40930	1.85789	1.99021	1.68668	1.78647	1.98420	1.60469	2.09775	2.19095	1.95454	2.18807	2.25029	2.07903	2.17182	2.21228	2.05498	2.14198	2.21271	2.02971
49	dom	Dominican Republic	0.63886	0.98917	0.43416	0.81796	0.92809	0.56549	0.77933	0.96415	0.52413	1.24561	1.26622	0.99914	1.28715	1.49264	1.06028	1.27715	1.50154	1.04689	1.20090	1.23732	0.95209
50	jam	Jamaica	2.13436	2.96323	1.88198	2.56207	2.95306	2.23385	2.45027	3.02815	2.12118	3.44544	3.74038	3.10912	3.60265	4.06495	3.27663	3.56454	4.11041	3.23597	3.42872	3.73955	3.09122
51	pri	Puerto Rico	0.30333	0.00000	0.23197	0.78124	0.61924	0.68662	0.66449	0.66400	0.56487	0.92099	0.65677	0.81916	1.13577	1.21699	1.06408	1.09963	1.34875	1.02413	1.07325	0.90414	0.99688
52	tto	Trinidad and Tobago	0.71976	0.29609	0.66113	0.91546	0.94279	0.83742	0.86427	0.95211	0.78878	1.32016	1.08462	1.23271	1.38782	1.45873	1.30651	1.37269	1.24418	1.28973	1.35018	1.13138	1.26377
53	xcb	Caribbean	2.28480	3.22084	1.94729	2.77168	2.84739	2.32217	2.63582	2.91096	2.18535	3.60791	3.28557	3.16928	3.79041	4.22956	3.36022	3.74658	4.26776	3.31455	3.64663	3.29127	3.20861
54	aut	Austria	1.62820	0.26104	1.42729	2.28745	2.82827	2.02084	2.09609	3.02641	1.82820	3.07971	3.40927	2.79027	3.57239	3.00672	3.28847	3.47384	3.09291	3.18866	3.48669	3.43532	3.20182
55	bel	Belgium	1.71365	1.11239	1.60678	2.12588	2.22458	1.98609	2.00252	2.29818	1.86110	2.19610	2.48973	2.26081	2.46878	2.77304	2.49528	2.41402	2.87980	2.45324	2.43471	2.56262	2.47747
56	bgr	Bulgaria	1.20772	1.45763	1.14969	1.57776	2.10377	1.49310	1.46336	2.18043	1.37550	1.81880	2.26369	1.75489	2.03673	2.28819	1.95922	1.99441	2.29743	1.91680	1.95760	2.39996	1.87825
57	hrv	Croatia	1.93598	2.70225	2.54327	2.58251	3.62598	3.18074	2.40171	3.74409	3.03125	2.83977	3.90258	3.25957	3.19601	3.56809	3.64866	3.12837	3.60194	3.56774	3.05800	3.79960	3.49935
58	cyp	Cyprus	2.57769	3.39848	2.35480	3.31898	3.07847	3.02879	3.23239	3.09903	2.94109	3.91001	3.52241	3.62585	4.29699	4.52405	4.01707	4.20710	4.59113	3.92453	4.09701	3.52382	3.81834
59	cze	Czech Republic	1.41137	0.60698	1.27448	2.05670	2.44002	1.86567	1.85572	0.00000	1.66281	2.73118	3.07097	2.52891	3.19038	2.81915	2.99540	3.08857	2.88284	2.88925	3.11597	3.18526	2.92400
60	dnk	Denmark	3.69421	4.12099	3.82015	4.08701	4.75513	4.20674	3.99125	4.79850	4.11909	3.66765	4.56626	4.06850	3.99910	4.40685	4.33960	3.91637	4.46103	4.28477	3.89287	4.46358	4.22310
61	est	Estonia	0.76523	0.30424	0.70825	1.00023	1.13835	0.93752	0.92398	1.33139	0.85850	1.21179	1.32762	1.15244	1.39804	1.21717	1.33568	1.35452	1.29066	1.29098	1.36638	1.31886	1.30308
62	fin	Finland	0.91550	0.92561	0.89420	1.07504	1.46939	1.04184	1.01850	1.50765	0.98582	1.17771	1.38864	1.14943	1.27673	1.49490	1.25579	1.25524	1.53941	1.23403	1.19679	1.50705	1.17831
63	fra	France	0.95582	0.00000	0.81245	1.55748	1.70844	1.38303	1.38440	1.79814	1.19937	1.82567	1.89488	1.67403	2.09588	2.32391	1.98417	2.05365	2.39092	1.93233	2.05504	1.84344	1.94754
64	deu	Germany	0.00000	0.83513	0.50003	0.88003	1.96420	1.44110	0.60961	2.04504	1.20713	2.35478	2.71044	2.23602	2.70180	2.56755	2.59858	2.61607	2.65699	2.49424	2.64541	2.73610	2.54584
65	grc	Greece	1.40797	0.53970	1.25912	2.14641	2.03284	2.04055	1.94321	2.13035	1.79301	2.24222	2.40183	2.26082	2.53502	2.81212	2.53822	2.47167	2.85209	2.47021	2.45617	2.22081	2.47128
66	hun	Hungary	1.41764	0.95250	1.36134	1.88714	2.12447	1.80626	1.75311	2.19772	1.66854	2.09623	2.39418	2.04728	2.36104	2.65434	2.31091	2.31328	2.39621	2.25439	2.33171	2.41482	2.28295
67	irl	Ireland	2.26401	1.89832	1.98930	3.01799	3.29124	2.63608	2.80242	3.44428	2.41365	4.15636	3.80307	3.72900	4.48497	5.05619	4.08673	4.41117	5.11497	4.00321	4.34127	3.82644	3.93079
68	ita	Italy	1.57680	0.36389	1.38112	2.66355	2.68234	2.39341	2.35339	2.84775	2.08247	3.03903	3.19508	2.81543	3.65339	4.04836	3.39350	3.55537	2.93082	3.29171	3.65193	3.25224	3.39802
69	lva	Latvia	1.23738	0.78320	1.10088	1.66401	2.02653	1.50110	1.53008	2.17689	1.36284	2.04659	2.31072	1.90748	2.28534	2.22051	2.22534	2.23532	2.22313	2.15082	2.24949	2.30599	2.17195
70	ltu	Lithuania	0.82626	0.32734	0.70833	1.16282	1.46953	1.00787	1.05592	1.52537	0.89612	1.49834	1.67632	1.35140	1.71190	1.59121	1.59226	1.66565	1.62873	1.53097	1.67892	1.67018	1.55489
71	lux	Luxembourg	2.23998	3.28678	1.96002	2.92386	2.94693	2.52863	2.72148	3.05799	2.33023	3.70588	3.46223	3.35406	3.94887	4.34301	3.61303	3.89307	4.40478	3.55674	3.86254	4.51013	3.51699
72	mlt	Malta	2.10392	1.43494	1.95769	2.80163	2.80099	2.60929	2.60345	2.90983	2.41440	2.95005	3.15991	2.92480	3.23738	3.53745	3.23097	3.17750	3.16156	3.17345	3.14242	3.24691	3.19357
73	nld	Netherlands	0.32822	1.26950	0.78430	0.99074	2.05466	1.48122	0.81212	2.12842	1.30722	2.34774	2.68816	2.25577	2.63858	2.93712	2.59159	2.58912	2.81312	2.54554	2.58513	2.74603	2.55414
74	pol	Poland	0.58766	0.00000	0.51800	0.88914	1.00959	0.79305	0.79832	1.05456	0.69935	1.03810	1.16550	1.05379	1.18243	1.40888	1.22876	1.15310	0.99444	1.20113	1.13546	1.09116	1.19060
75	prt	Portugal	2.26646	0.92225	1.94503	3.57798	4.15230	3.14124	3.19715	4.51093	2.76053	4.36830	5.02402	3.99804	5.36168	6.18966	4.91537	5.18906	4.48182	4.74026	5.27341	5.06624	4.82445
76	rou	Romania	0.91333	0.00000	0.72143	1.34469	1.61813	1.06175	1.21976	1.65823	0.93917	1.75147	1.93481	1.45074	2.02571	2.34133	1.75251	1.98940	1.80148	1.70956	1.98547	1.92674	1.70365
77	svk	Slovakia	1.28031	0.07659	1.16707	1.75446	1.98349	1.61822	1.63619	2.11927	1.47957	2.41216	2.43043	2.24670	2.65040	2.37808	2.49962	2.61571	2.37286	2.46423	2.60598	2.50248	2.46082
78	svn	Slovenia	1.33712	0.24967	1.14727	2.04843	2.29550	1.79209	1.85223	2.43358	1.59235	2.58644	2.77025	2.33308	3.01827	3.42568	2.79422	2.96679	2.66052	2.73684	2.97360	2.90398	2.74769
79	esp	Spain	1.41103	0.00671	1.25301	2.09917	2.06904	1.88627	1.89093	2.20101	1.67764	2.49491	2.46422	2.28349	2.80797	3.07798	2.61630	2.74419	2.36554	2.54801	2.77710	2.46859	2.58336
80	swe	Sweden	1.88111	1.72410	1.84634	2.13165	2.48557	2.10084	2.07090	2.53186	2.02440	2.11867	2.48202	2.07526	2.34928	2.54162	2.29275	2.30768	2.56578	2.25021	2.27275	2.45551	2.23229
81	gbr	United Kingdom	1.45375	2.53751	2.06949	2.11526	3.08572	2.77502	1.93977	3.12867	2.61216	2.38323	2.57783	2.17174	2.72324	3.11268	2.52371	2.67149	2.39127	2.47028	2.66947	2.59610	2.46807
82	che	Switzerland	2.03921	2.08721	2.12550	2.32911	2.88784	2.45668	2.24738	2.97596	2.37211	2.54686	2.97133	2.67528	2.78994	3.09280	2.92034	2.73266	3.03231	2.87162	2.70831	3.12450	2.83965
83	nor	Norway	1.37591	0.74885	1.20080	1.71290	1.99239	1.50259	1.61679	2.09440	1.39027	1.89931	2.15691	1.79031	2.16895	2.43989	2.08704	2.11021	2.18512	2.01489	2.10349	2.17164	2.04314
84	xef	Rest of EFTA	2.00231	1.76725	1.90261	2.21187	2.56022	2.08850	2.15500	2.62799	2.02652	2.39051	2.73318	2.28626	2.59629	2.89108	2.50743	2.55980	2.74063	2.46623	2.52637	2.76860	2.43319
85	alb	Albania	1.25536	1.65569	1.28124	1.64996	1.98193	1.61645	1.55445	2.05761	1.52462	1.76461	2.05715	1.69867	2.01618	2.23266	1.93133	1.96478	2.25113	1.88652	1.95496	2.31668	1.89397
86	blr	Belarus	1.08631	0.55789	0.92233	1.28787	1.46653	1.08438	1.23716	1.53967	1.02572	1.43677	1.60289	1.38816	1.55525	1.67973	1.51614	1.52848	1.62022	1.48889	1.48731	1.60060	1.46197
87	rus	Russian Federation	0.25878	1.14154	0.67479	0.77806	1.63111	1.33443	0.65633	1.64883	1.21047	1.47339	1.81380	1.52647	1.63500	1.75772	1.68416	1.59675	1.77975	1.64610	1.58694	1.82722	1.63700
88	ukr	Ukraine	1.61772	0.85236	1.41857	2.03262	2.27524	1.82066	1.91622	2.39559	1.68402	2.23476	2.53984	2.24707	2.50188	2.86281	2.48585	2.45024	2.55188	2.44082	2.45366	2.60141	2.44946
89	xee	Rest of Eastern Europe	2.17991	2.17047	1.87032	2.47563	2.56304	2.05662	2.43775	2.24017	2.01973	2.92858	3.22748	2.54648	3.12325	3.15439	2.78095	3.11129	3.16370	2.77864	3.02439	3.22846	2.66547
90	xer	Rest of Europe	1.69966	1.73040	1.81195	2.18534	2.49194	2.31488	2.04633	2.55127	2.17920	2.35765	2.69875	2.40352	2.62453	2.85604	2.66328	2.57259	2.89406	2.60488	2.57174	2.78397	2.62270
91	kaz	Kazakhstan	0.66102	0.84361	0.77751	0.92919	1.21578	1.00570	0.85669	1.25041	0.94678	1.10829	1.27921	1.17975	1.28121	1.43695	1.32338	1.24976	1.43656	1.29813	1.26460	1.36203	1.32187
92	kgz	Kyrgyzstan	1.73262	2.05696	1.20301	1.96409	2.00126	1.37009	1.90914	2.02650	1.31389	2.69690	3.14974	2.09532	2.77892	3.07725	2.18121	2.75819	3.10377	2.15926	2.57753	3.17076	1.97901
93	tjk	Tajikistan	2.09964	2.33977	1.99832	2.38495	2.56156	2.13514	2.31446	2.41462	2.12464	2.21193	2.78411	2.28502	2.57117	2.78058	2.57389	2.51747	2.81615	2.52096	2.52039	2.94271	2.49872
94	xsu	Rest of Former Soviet Union	1.92514	2.01301	1.80071	2.10442	2.02980	1.90036	2.06332	2.02718	1.89383	2.11486	2.56100	2.19129	2.25665	2.43849	2.24537	2.22843	2.46931	2.23396	2.15473	2.45938	2.14729
95	arm	Armenia	0.74595	1.00975	0.59566	0.88079	0.95906	0.70303	0.84772	0.99131	0.66252	0.96866	1.05171	0.84380	1.03585	1.16901	0.90969	1.02022	1.18143	0.89339	0.96180	1.17240	0.84342
96	aze	Azerbaijan	0.48259	0.67850	0.31754	0.72881	0.95843	0.49569	0.66147	0.97671	0.42711	0.96926	1.31130	0.78144	1.14768	1.40694	0.93476	1.10854	1.37816	0.91105	1.09431	1.05342	0.90281
97	geo	Georgia	2.63470	3.53200	2.30896	2.91939	3.32931	2.48876	2.84425	3.42171	2.42579	3.09911	3.47059	2.91552	3.24237	3.46066	3.09272	3.20360	3.50447	3.06888	3.01956	3.56335	3.04253
98	bhr	Bahrain	1.58578	1.88959	1.43887	1.62466	1.89845	1.48066	1.61669	1.89400	1.47122	2.28753	2.05999	2.14054	2.29881	2.15767	2.15247	2.29656	2.12627	2.14986	2.16775	2.00643	2.02191
99	irn	Iran Islamic Republic of	5.40554	6.50195	5.59456	5.81753	7.09966	5.97398	5.72341	7.13941	5.87937	6.35912	7.10996	6.74335	6.66717	7.12493	7.05270	6.59463	7.10774	6.98714	6.23021	7.11922	6.60468
100	isr	Israel	1.58149	2.08391	1.57341	1.94112	2.12134	1.89365	1.84774	2.17596	1.79345	2.44209	2.42455	2.38937	2.58961	2.83375	2.52063	2.55648	2.87033	2.48936	2.49872	2.46293	2.44332
101	jor	Jordan	1.42537	1.39662	1.35613	1.53333	1.42228	1.47314	1.52685	1.42443	1.46208	1.94348	1.94610	1.88178	1.95160	1.95781	1.90477	1.95191	1.96147	1.90265	1.85280	1.96420	1.79342
102	kwt	Kuwait	0.77684	1.22855	0.66547	0.80744	1.18447	0.70497	0.79615	1.19839	0.69235	1.06400	1.29759	0.96285	1.12800	1.37020	1.02525	1.10338	1.38053	1.00017	1.02172	1.10781	0.91812
103	omn	Oman	1.39506	0.00000	1.27055	1.43555	1.23348	1.32681	1.42483	0.20311	1.31399	1.98155	1.08627	1.88515	2.00253	1.06960	1.92199	1.99807	1.07236	1.91430	1.82628	1.15230	1.71419
104	qat	Qatar	5.07283	5.23267	5.36308	5.36549	5.32345	5.64860	5.30629	5.25600	5.59394	5.01309	5.19432	5.27390	5.28075	5.28425	5.57360	5.21846	5.26517	5.51260	5.00290	5.26185	5.31177
105	sau	Saudi Arabia	1.69241	1.35444	1.69739	1.78980	1.45428	1.77835	1.76844	1.40924	1.76269	1.49812	1.52547	1.70365	1.68228	1.59452	1.78908	1.63616	1.59451	1.76605	1.57389	1.51986	1.74942
106	tur	Turkey	1.46145	1.66276	1.31238	1.68533	1.59340	1.49303	1.66797	1.58750	1.48066	1.90184	1.84722	1.83793	2.02628	2.17698	1.95579	1.99838	2.20040	1.92976	1.91372	1.84405	1.83610
107	are	United Arab Emirates	0.73687	0.00000	0.70062	0.69528	0.00000	0.66491	0.70681	0.00000	0.67498	0.96284	0.75544	0.92460	0.95103	0.80509	0.91475	0.95408	0.79902	0.91726	0.89650	0.77039	0.86432
108	xws	Rest of Western Asia	2.54785	2.74288	2.70305	2.70499	3.05992	2.86196	2.65210	3.06905	2.82669	2.67407	2.97867	2.79526	2.94399	3.05753	3.01374	2.89644	3.04358	2.97489	2.76480	3.03605	2.94670
109	egy	Egypt	1.61228	2.10397	1.79085	1.81109	2.37108	1.90617	1.76263	2.38653	1.88382	1.84784	2.29867	2.03888	1.99411	2.27094	2.16606	1.96605	2.28797	2.14048	1.93601	2.36660	2.12013
110	mar	Morocco	2.05987	2.14996	2.01568	2.23249	2.30366	2.17621	2.18928	2.30021	2.13168	2.20844	2.29340	2.11292	2.30973	2.33858	2.26500	2.30078	2.30177	2.23688	2.32484	2.29930	2.27359
111	tun	Tunisia	2.82299	3.20586	3.02197	3.04225	3.45480	3.29495	2.97800	3.46229	3.22461	2.94187	3.36282	3.23780	3.17870	3.31927	3.46565	3.13915	3.32003	3.42171	2.95741	3.35060	3.24120
112	xnf	Rest of North Africa	1.56388	2.16374	1.91283	2.03449	2.59719	2.41079	1.89658	2.62376	2.29146	2.06773	2.65618	2.43126	2.40299	2.71115	2.73061	2.32697	2.71381	2.67878	2.32341	2.72247	2.60576
113	ben	Benin	5.17035	6.55070	5.30607	5.57267	6.87927	5.73184	5.49536	6.91255	5.66067	6.54317	7.31455	6.40608	6.89103	7.17012	6.77388	6.81745	7.19586	6.69973	6.48253	7.28368	6.50659
114	bfa	Burkina Faso	4.52134	5.32582	4.57347	5.26098	6.20866	5.33067	5.05508	6.25215	5.12334	5.23885	6.25944	5.35975	5.81537	6.28930	5.90903	5.71138	6.31177	5.80520	5.69366	6.31707	5.78368
115	cmr	Cameroon	4.17757	4.85327	4.34840	4.71690	5.65511	4.94049	4.56364	5.71475	4.78946	4.98023	5.90351	5.11886	5.44467	5.85478	5.61852	5.34412	5.87595	5.52528	5.30476	5.97159	5.50843
116	civ	Cote dIvoire	4.44889	5.43924	4.34922	5.06478	6.30832	4.92929	4.89157	6.35025	4.74062	5.40329	6.40695	5.27665	5.85457	6.36246	5.70489	5.74950	6.41009	5.61043	5.64307	6.48990	5.54835
117	gha	Ghana	4.74036	5.38256	4.93708	5.40339	6.36890	5.69262	5.22650	6.42194	5.50881	5.68929	6.12364	5.57796	6.16124	6.63648	6.17485	6.07131	6.35648	6.06146	5.99867	6.22257	6.07601
118	gin	Guinea	2.19851	2.18888	1.77527	2.25356	2.24256	1.82136	2.24882	2.23183	1.81020	2.36902	2.33048	2.03153	2.40222	2.41145	2.05657	2.39429	2.39254	2.05246	2.34234	2.34139	2.01511
119	nga	Nigeria	5.05296	5.51398	5.16066	5.68030	6.42339	5.82237	5.50589	6.44959	5.63923	5.42916	6.12928	5.45744	5.95320	6.36424	5.98819	5.84975	6.14260	5.88512	5.76935	6.20636	5.83777
120	sen	Senegal	3.04599	3.66753	3.17993	3.68590	4.18616	3.72573	3.55782	4.18737	3.58722	3.58237	4.17169	3.53906	4.02129	4.19840	3.89099	3.95697	4.16077	3.83802	3.86135	4.23771	3.80832
121	tgo	Togo	0.72740	1.12895	0.80981	1.22192	1.59175	1.23352	1.06584	1.59762	1.11604	0.78648	1.45577	0.85019	1.25037	1.61036	1.24773	1.15963	1.56895	1.16626	1.22112	1.55280	1.22707
122	xwf	Rest of Western Africa	0.26565	0.54780	0.37304	0.33617	0.63973	0.41586	0.32220	0.63257	0.41339	0.36699	0.51309	0.57043	0.46581	0.53262	0.60242	0.45086	0.54774	0.60049	0.44003	0.58036	0.57467
123	xcf	Central Africa	4.37594	5.37369	4.67138	5.18013	6.16981	5.55411	4.95426	6.17901	5.33890	5.23135	6.26255	5.60547	5.83290	6.32957	6.20267	5.72009	6.35875	6.09063	5.66959	6.38020	6.06656
124	xac	South Central Africa	4.41115	5.32952	4.86634	5.16208	6.39175	5.68677	4.95602	6.26143	5.50297	5.53697	6.33323	5.86945	6.06408	6.48085	6.40503	5.96832	6.52844	6.30617	5.93075	6.67512	6.27378
125	eth	Ethiopia	4.01409	4.59211	4.34216	4.52828	5.02122	4.85813	4.39766	5.06739	4.72225	4.18599	4.82807	4.61234	4.59572	4.86953	5.02698	4.50876	4.85014	4.94964	4.22149	4.89570	4.79637
126	ken	Kenya	4.56067	5.44038	4.41759	4.82808	5.64122	4.67575	4.76674	5.66981	4.61669	4.52112	5.40278	4.29757	4.82461	5.22387	4.58372	4.75016	5.27826	4.51071	4.56874	5.46563	4.32415
127	mdg	Madagascar	1.73496	2.54090	1.39319	1.90701	2.61048	1.48274	1.86649	2.64702	1.44711	2.44017	2.87983	2.18392	2.55330	2.87341	2.24075	2.53240	2.88973	2.22760	2.44450	2.94215	2.06900
128	mwi	Malawi	1.04681	1.37705	0.80348	1.46341	2.00138	1.20169	1.37142	1.99680	1.10499	1.52016	2.04575	1.40445	1.89934	2.06800	1.64560	1.83533	2.05733	1.60015	1.70785	2.08229	1.48675
129	mus	Mauritius	4.21648	4.21301	4.05131	4.52651	4.99349	4.31376	4.44224	4.99490	4.23355	4.64936	5.14697	4.45615	4.84244	5.14926	4.66392	4.79709	5.10618	4.61944	4.59370	5.15198	4.37704
130	moz	Mozambique	1.95424	2.11878	1.73914	2.09616	2.76052	1.81899	2.07927	2.63046	1.80975	2.37923	2.76686	2.24678	2.52259	2.72170	2.32930	2.49622	2.74643	2.31212	2.37025	2.84948	2.15212
131	rwa	Rwanda	1.68655	2.26941	1.16572	1.79952	2.21220	1.22136	1.77078	2.24267	1.19501	2.41275	2.80950	1.91100	2.49821	2.83889	1.96127	2.48068	2.82313	1.94964	2.32378	2.82191	1.80259
132	tza	Tanzania United Republic of	5.24926	5.96901	5.37210	5.54672	6.45089	5.73931	5.48254	6.48190	5.67228	5.59623	6.31799	5.57488	5.90035	6.16412	5.90076	5.83018	6.20420	5.82547	5.60386	6.36588	5.59804
133	uga	Uganda	1.87094	1.89424	1.43427	1.93825	2.51663	1.49368	1.92871	2.51960	1.48757	2.40561	2.55840	2.04876	2.52301	2.55553	2.09885	2.50614	2.55943	2.09419	2.33088	2.61887	1.89237
134	zmb	Zambia	1.51514	1.65206	1.39956	1.56000	1.66597	1.42476	1.55739	1.66145	1.42348	1.73758	1.95729	1.70785	1.81617	1.93479	1.76586	1.79973	1.94817	1.76066	1.69327	1.99455	1.64225
135	zwe	Zimbabwe	6.27099	6.93272	6.48378	6.64212	7.81250	6.82737	6.57803	7.84142	6.76853	6.94242	7.85338	7.24949	7.38671	7.71091	7.70641	7.28818	7.79066	7.60491	6.97312	7.93009	7.29815
136	xec	Rest of Eastern Africa	4.43420	5.20099	5.13571	4.71805	5.25666	5.41203	4.64484	5.27900	5.36787	4.39653	5.14837	5.21432	4.78026	5.06135	5.58879	4.68950	5.07260	5.50522	4.29764	5.14880	5.14816
137	bwa	Botswana	1.39193	1.21818	1.33502	1.48309	1.77453	1.41063	1.48144	1.75853	1.40376	1.74251	1.77551	1.66502	1.79831	1.83612	1.72163	1.78625	1.84512	1.70955	1.65648	1.82864	1.58525
138	nam	Namibia	3.08062	3.45698	2.97048	3.24917	3.56888	3.27699	3.22405	3.56169	3.22584	3.44462	3.80794	3.58293	3.60321	3.74669	3.79703	3.56614	3.77165	3.75698	3.37351	3.85674	3.62521
139	zaf	South Africa	2.08476	2.00188	1.86256	2.21562	2.01423	1.98571	2.21044	2.00051	1.97971	2.81626	2.98727	2.60726	2.91550	2.95293	2.70964	2.89115	2.96082	2.68571	2.70103	2.90631	2.48873
140	xsc	Rest of South African Customs Union	2.04014	2.00922	1.82253	2.19196	2.12067	2.01021	2.17547	2.06115	1.98603	2.54504	2.69490	2.45426	2.65703	2.72440	2.53327	2.63458	2.72893	2.51794	2.50583	2.74629	2.40131
141	xtw	Rest of the World	1.61236	1.58940	1.43417	2.10751	2.21396	1.82706	2.01560	2.23163	1.73520	2.51364	2.55755	2.26359	2.66717	2.71107	2.45385	2.63990	2.63099	2.42332	2.58383	2.54558	2.34981
