# Supplementary material for: Supply chains create global benefits from improved vaccine accessibility
Source: Nat Commun. 2023 Mar 21;14:1569. doi: 10.1038/s41467-023-37075-x (PMC10030081; doi:10.1038/s41467-023-37075-x)
Supplement: Supplementary file 8 — Supplementary Data 5 [file 41467_2023_37075_MOESM8_ESM.csv]

RID	Code	Name	SelfishA1	SelfishA2	SelfishA3	AltruisticA1	AltruisticA2	AltruisticA3	AltruisticAgeA1
1	aus	Australia	4093.402443	459.0727006	1469.036376	4941.554499	1052.827396	2727.590035	5104.675248
2	nzl	New Zealand	873.2792668	88.08686296	315.7687186	1037.020044	205.4418178	581.763267	1069.232553
3	xoc	Rest of Oceania	516.8314392	502.1375368	506.3980907	992.7292296	1276.54088	1294.765242	732.8257645
4	chn	China	315372.1848	305439.2852	307261.824	251743.0305	171631.6966	233965.8733	314937.2083
5	hkg	Hong Kong	1597.056694	202.3760788	599.2203992	1916.567262	439.6124254	1101.117474	1983.953298
6	jpn	Japan	20361.80599	3348.706875	6966.474437	25424.35164	6989.944712	12826.57907	33156.57788
7	kor	Korea Republic of	9021.615594	1091.745567	3390.734929	10766.969	2670.765917	6118.433901	11064.64191
8	mng	Mongolia	154.3493716	79.07099644	102.2755752	214.1730459	142.1052081	180.3143874	199.5179375
9	twn	Taiwan	4979.433999	769.8087949	2128.881095	5977.628073	1675.328664	3824.789624	5977.628073
10	xea	Rest of East Asia	1243.348042	2709.644126	2753.557938	3269.231343	3493.520869	3400.182456	3269.548297
11	brn	Brunei Darussalam	35.59718728	11.46162094	20.31213955	46.5420641	23.12494063	36.49604285	45.33858627
12	khm	Cambodia	676.1869386	112.8030891	300.4918455	887.7738534	345.1218451	619.4014936	820.6301397
13	idn	Indonesia	13322.19497	3119.919026	6235.23053	17653.75123	7829.514154	12627.07699	17170.3574
14	lao	Lao Peoples Democratic Republic	243.8775842	133.4839704	173.8590165	557.247583	646.7266454	713.5667738	390.2766948
15	mys	Malaysia	2061.337145	360.297767	906.6282688	2564.319714	920.8737417	1758.634639	2522.577925
16	phl	Philippines	4853.617169	1626.251391	2575.673304	6518.200683	3378.82722	5030.125109	6214.435926
17	sgp	Singapore	838.3974328	153.1826193	356.6572746	1045.439814	315.7053958	663.3294915	1066.433428
18	tha	Thailand	9955.501993	1085.472259	3851.363188	11687.53797	2910.159553	6704.635196	11857.54646
19	vnm	Viet Nam	6981.781894	958.6419368	2922.674633	8343.213198	2587.417246	5358.057833	8246.805835
20	xse	Rest of Southeast Asia	1546.388333	1565.10641	1470.633013	2916.333792	2761.628575	2834.855342	2806.582334
21	bgd	Bangladesh	5968.297486	2797.172525	3663.851973	8951.531642	5936.082044	7506.427681	8363.151623
22	ind	India	93872.5807	53825.82819	75509.25244	100872.1403	70227.53994	86321.7695	96117.57283
23	npl	Nepal	1187.9155	428.7223311	664.3091014	1837.88586	2526.859635	1986.593562	1651.382775
24	pak	Pakistan	8364.663718	3645.855237	5199.542823	13325.0072	14897.81572	14235.76056	11513.29164
25	lka	Sri Lanka	2520.470818	823.0059302	1256.208736	3218.862988	1251.444471	2150.600279	3248.68547
26	xsa	Rest of South Asia	1658.466006	1742.361192	1749.197069	4266.074002	4184.336821	4221.489035	3031.63817
27	can	Canada	8096.483637	801.0299049	2882.693182	9598.437099	1861.110521	5069.067089	9881.666861
28	usa	United States of America	106513.5313	106437.256	106352.6124	75837.15429	14522.36025	42246.59528	78261.13988
29	mex	Mexico	7805.094166	1943.896314	3693.448298	10135.86708	4327.521707	7145.995489	9994.276534
30	xna	Rest of North America	3.037268848	2.416983567	2.349213777	6.120335586	5.451153328	5.532657625	6.127781018
31	arg	Argentina	3454.390096	986.3310083	1716.290539	4501.622629	4067.249032	3535.225094	4624.696726
32	bol	Bolivia	988.8941667	103.6631509	409.4752404	1144.11618	264.192165	722.1162728	1134.421141
33	bra	Brazil	13832.24438	3952.074359	6928.337554	18787.57935	8612.901525	13477.77212	18834.60709
34	chl	Chile	2119.118126	326.2772551	858.6626071	2633.222949	722.4046182	1585.107016	2669.226978
35	col	Colombia	4107.716092	736.4903078	1804.016931	5178.485547	1736.630463	3402.118466	5167.625385
36	ecu	Ecuador	1082.493633	226.062936	487.8462531	1376.599928	537.8269389	949.1637367	1357.835794
37	pry	Paraguay	429.5843177	103.5011711	200.5721523	537.4687925	227.2931008	387.3617526	524.1096171
38	per	Peru	2711.358777	298.6022095	1089.332722	3213.479185	853.7677248	2094.521228	3197.416409
39	ury	Uruguay	486.6279463	62.56465119	181.3867185	589.0495808	142.7806319	333.6561754	604.9872725
40	ven	Venezuela	1613.416873	325.4977266	707.0808098	2110.032556	791.9196847	1399.965194	2092.531113
41	xsm	Rest of South America	56.99607742	53.00478234	55.88690046	80.92038797	88.30356444	84.7147097	77.46638695
42	cri	Costa Rica	582.5552463	107.1468549	258.064627	718.1907404	229.3205004	472.0066081	721.372617
43	gtm	Guatemala	593.1714313	207.9814886	321.5559046	838.5526109	476.9227994	662.6947547	787.6683858
44	hnd	Honduras	325.9436927	124.227821	186.9459235	476.868709	302.3881201	399.6481625	446.2669903
45	nic	Nicaragua	335.90241	93.47986894	171.6402793	447.3322515	216.0840817	336.2061156	430.8572785
46	pan	Panama	347.5293525	69.11728237	156.472752	435.3904473	154.7555601	289.5784851	433.5387753
47	slv	El Salvador	448.367489	92.2014234	198.4712353	577.7692969	209.3060604	378.5412102	575.3109441
48	xca	Rest of Central America	12.39500764	15.77141945	14.66375351	21.36678242	21.48139668	21.51345845	20.13209688
49	dom	Dominican Republic	672.4311533	168.0121714	316.5428487	862.5068739	367.8454429	597.8865153	849.6288892
50	jam	Jamaica	204.6779174	53.69257153	96.42879418	272.628346	114.1291931	185.7675976	272.2236806
51	pri	Puerto Rico	85.09359785	132.9760693	95.54482175	254.2006294	188.4637602	184.9487829	275.1606626
52	tto	Trinidad and Tobago	27.98274184	35.3903994	31.78530484	79.46290627	74.08558728	73.00152006	81.16115524
53	xcb	Caribbean	741.0451707	702.0731455	647.0162254	1765.921723	1224.005631	1278.515983	1782.771529
54	aut	Austria	1899.668988	299.8932719	707.7319005	2354.565962	636.575476	1307.883544	2454.659354
55	bel	Belgium	3045.122928	339.7035964	1095.094166	3688.46842	647.790406	1926.492093	3851.940911
56	bgr	Bulgaria	628.3009783	160.7380419	253.8217936	932.673704	317.9655473	511.8306162	1013.907103
57	hrv	Croatia	600.0432542	144.42123	238.0907838	817.5663278	257.3859123	458.2605599	892.0262605
58	cyp	Cyprus	150.2871111	40.36216863	72.99132689	190.9875527	71.95145443	121.4889787	196.9759945
59	cze	Czech Republic	1736.224853	217.2237076	597.9835765	2194.606691	491.0370388	1096.948671	2286.841545
60	dnk	Denmark	1244.876248	148.7348371	432.2489836	1523.755629	315.3924138	782.2108572	1581.351439
61	est	Estonia	210.8856083	27.50287172	71.86834917	274.2202656	62.33147206	132.4167574	285.8733783
62	fin	Finland	2009.168804	163.1506464	693.6758792	2361.316054	335.0696529	1190.918497	2434.368762
63	fra	France	10916.73526	1852.275856	4251.099201	13268.717	3514.955243	7792.801722	14234.0042
64	deu	Germany	44284.7027	41313.42135	41163.88105	29912.18769	5797.602716	14665.73298	30938.09832
65	grc	Greece	1993.266927	636.8693673	852.9224169	2874.458853	864.1900188	1514.896964	2923.576507
66	hun	Hungary	1295.24572	238.0443645	478.561928	1733.960935	500.5883682	955.9351351	1857.237441
67	irl	Ireland	741.017438	124.0101272	300.8367369	920.9132514	240.2287282	538.5665868	935.8457869
68	ita	Italy	13505.23029	2434.489249	4907.142724	17550.20855	4084.561218	9039.250392	18917.09078
69	lva	Latvia	294.8282555	54.14110546	108.6607388	391.1799209	114.6415115	203.2117013	411.5904817
70	ltu	Lithuania	677.999003	109.7077411	255.3411879	834.9251101	235.6510507	459.9873751	872.9453806
71	lux	Luxembourg	113.4813677	23.26593337	50.08142202	141.7116722	40.5317148	86.19585948	144.1476877
72	mlt	Malta	98.86406966	19.80672591	38.8647403	128.7780821	32.74776956	70.4280542	136.8494045
73	nld	Netherlands	11124.60927	10653.66014	10625.76482	8425.088075	1449.990859	4907.413963	8690.700062
74	pol	Poland	6575.563129	1288.229327	2599.14842	8444.200406	2531.204845	4893.447651	9067.353371
75	prt	Portugal	2129.426529	348.1527856	776.9422854	2783.467271	680.8293277	1447.874785	2920.493336
76	rou	Romania	3002.437635	493.4327595	1106.222874	3836.623272	1089.869995	2272.394014	4033.670628
77	svk	Slovakia	903.5602165	142.4430927	348.6507619	1107.961265	301.5195527	652.6593892	1163.092838
78	svn	Slovenia	419.9931456	70.02432922	158.7260431	530.6970142	140.8864615	300.1316626	558.8538812
79	esp	Spain	9350.293975	1928.563848	3675.196792	12090.66724	3247.819587	6679.345214	12668.35139
80	swe	Sweden	2218.873813	199.0144775	732.1869887	2706.113716	444.579554	1313.804277	2794.845808
81	gbr	United Kingdom	25083.96806	22879.54104	23805.12441	18331.27463	3635.713532	9998.314106	18968.23991
82	che	Switzerland	1805.683611	190.996687	628.1804935	2188.383856	441.542172	1092.713139	2254.888965
83	nor	Norway	95.67802783	130.2256762	112.0394757	285.2617897	265.0243745	224.9452165	318.3886733
84	xef	Rest of EFTA	10.11191357	8.562220353	8.271397562	22.96435046	18.63063875	19.20794734	25.03815167
85	alb	Albania	424.9874096	106.845324	186.8650814	542.0036473	178.2706219	334.320847	554.4129814
86	blr	Belarus	1644.503158	233.844422	622.2256487	1987.176917	541.8912722	1156.707363	2047.599191
87	rus	Russian Federation	30830.1008	12499.34515	24694.87404	28046.30033	6675.084595	15308.71772	28670.82547
88	ukr	Ukraine	6144.869472	1060.74044	2290.200442	7888.66658	2269.146887	4434.924137	8350.60739
89	xee	Rest of Eastern Europe	126.9766402	110.3418298	112.0106079	209.3009611	271.873664	284.4613195	227.7990909
90	xer	Rest of Europe	354.0597439	527.8132674	395.929662	910.07432	716.442787	746.7381735	978.7978853
91	kaz	Kazakhstan	1386.163621	365.3130175	663.0362502	1806.182919	782.4048718	1254.719881	1793.766417
92	kgz	Kyrgyzstan	303.5391546	112.9869271	170.2385701	407.1240774	219.7592303	319.3335977	383.8601359
93	tjk	Tajikistan	315.1227126	162.4540988	214.6160864	689.7079348	754.5049777	838.6487929	457.0478507
94	xsu	Rest of Former Soviet Union	1365.823392	1578.710748	1641.079048	2205.718286	2265.382558	2252.307274	2054.77348
95	arm	Armenia	340.7200463	64.07879483	143.8302234	426.5585824	129.0068402	261.7750757	431.6618668
96	aze	Azerbaijan	963.0576652	257.5121954	487.2829755	1230.233147	553.3962017	907.3879071	1214.701004
97	geo	Georgia	418.7150563	56.72817238	147.914016	526.1529052	135.0204176	286.9205294	545.5867907
98	bhr	Bahrain	47.47845172	20.18553184	31.46412451	81.08595073	58.08960062	73.5729305	72.75028554
99	irn	Iran Islamic Republic of	6909.821172	2994.673181	4274.969266	8863.139363	7572.547071	8372.95317	8430.98029
100	isr	Israel	827.9754443	128.6783735	322.6120174	1041.844398	273.3194121	597.74983	1055.939255
101	jor	Jordan	483.3882481	313.2445602	375.3924741	991.0197665	1005.270934	1104.230146	678.8359368
102	kwt	Kuwait	188.8604315	78.49332443	122.7017769	275.4677175	185.1923149	239.8648314	251.2788294
103	omn	Oman	130.9212289	68.67998308	94.306163	255.4486676	205.0763088	239.4164045	204.8305522
104	qat	Qatar	53.69231201	23.65683364	36.09302731	95.70030015	68.66218942	87.44278376	79.85298513
105	sau	Saudi Arabia	1481.82956	780.6375821	1076.750066	2269.324688	1718.762719	2092.464736	1985.640881
106	tur	Turkey	6362.479429	2627.350513	3986.035115	8411.025456	4540.577162	6388.540792	8374.362754
107	are	United Arab Emirates	162.9408049	95.14202577	124.5476135	330.6913137	274.8912787	315.5022358	261.5521664
108	xws	Rest of Western Asia	4403.397976	4802.682672	4840.614067	10674.37447	10383.18584	10518.169	10617.22497
109	egy	Egypt	5538.480557	2186.190958	3282.099472	7761.626718	8684.219287	8198.027411	7061.135975
110	mar	Morocco	2522.100124	1043.722636	1542.861319	3299.181014	1998.178746	2638.181916	3190.582349
111	tun	Tunisia	1249.339518	560.8388419	811.673107	1586.064619	919.9176366	1255.059415	1579.294973
112	xnf	Rest of North Africa	2218.882298	2062.672717	2092.693808	3508.209746	5258.91513	5376.41144	3137.252079
113	ben	Benin	268.7992242	124.4771574	176.2176098	873.8951946	704.8994457	789.8670492	510.6633129
114	bfa	Burkina Faso	230.3211365	143.8056003	171.3464311	580.3753071	636.3804571	629.5594877	392.3294975
115	cmr	Cameroon	358.7097237	165.9672625	227.1552253	695.8783787	541.1719963	615.181097	518.560312
116	civ	Cote dIvoire	597.1325946	778.0550832	692.3987042	1036.056224	1092.725156	1077.956746	923.6383483
117	gha	Ghana	591.4699556	282.6662106	385.5090038	1070.223486	955.2363225	1060.771461	875.8361049
118	gin	Guinea	848.7867126	744.4868328	771.3622754	850.8632564	1085.646078	1093.206154	849.0780841
119	nga	Nigeria	2975.814574	2023.892017	2335.592268	12759.42383	11528.42977	12067.95094	5992.901831
120	sen	Senegal	227.2752283	172.9781777	191.7226509	1073.317733	991.9475589	1026.742302	465.5175127
121	tgo	Togo	177.1836139	144.1086372	157.3203001	626.8836908	577.2335928	602.3318897	433.8896611
122	xwf	Rest of Western Africa	2730.790488	2793.543883	2785.899133	7113.235146	6963.639459	7025.874492	4197.932542
123	xcf	Central Africa	906.7157756	998.06549	991.3066571	2211.215538	2247.07619	2247.26987	2210.380048
124	xac	South Central Africa	5052.352235	5128.72458	5098.911733	12994.24315	12710.82064	12830.11466	7814.302287
125	eth	Ethiopia	2149.010338	802.667161	1222.497366	3670.779201	2675.302508	3207.988553	2926.966089
126	ken	Kenya	875.8646805	514.7315626	643.6717148	2471.347153	3596.490918	4171.868372	1501.980347
127	mdg	Madagascar	509.3749548	551.872424	543.3870427	1061.761039	1096.989334	1086.995831	976.5199663
128	mwi	Malawi	1493.931407	1477.729683	1479.804001	1495.963598	1946.225769	1904.732178	1494.312913
129	mus	Mauritius	168.3294542	27.45050163	70.43361891	208.9629827	58.57743265	128.2626895	211.500483
130	moz	Mozambique	453.5098513	192.5000477	270.185515	774.9962626	591.5680297	690.531402	634.141561
131	rwa	Rwanda	236.7785346	62.57138456	120.7255046	352.9023374	194.1500355	288.6627395	323.3990934
132	tza	Tanzania United Republic of	661.5550699	326.8384245	420.827571	1289.366146	958.2306662	1104.882396	1049.527185
133	uga	Uganda	488.0092339	308.6741564	370.2767187	1769.043086	2353.350464	2455.947218	918.4752718
134	zmb	Zambia	217.5582097	116.1718873	150.4759942	459.8232713	414.8927558	452.8179269	341.0161666
135	zwe	Zimbabwe	229.0438826	88.20335627	130.2044812	383.2439742	254.743573	320.9728481	338.1440854
136	xec	Rest of Eastern Africa	3071.042084	3285.965652	3292.149977	7805.086315	7666.370384	7736.915302	7776.094651
137	bwa	Botswana	97.47214195	45.92161835	62.60879405	149.3555077	163.5972518	159.7133793	129.9736938
138	nam	Namibia	79.97462343	32.29693405	51.33232898	121.6523504	92.78630784	113.9042092	103.7953475
139	zaf	South Africa	2346.229805	955.5371062	1387.892598	3544.844876	3334.123713	3554.969263	3186.585539
140	xsc	Rest of South African Customs Union	154.0475441	136.3636741	138.8355078	352.3173055	342.7620011	351.3289456	224.2683851
141	xtw	Rest of the World	0.291313605	0.434304443	0.410754663	0.833404659	0.840161804	0.842904602	0.833404659
