# Supplementary material for: Supply chains create global benefits from improved vaccine accessibility
Source: Nat Commun. 2023 Mar 21;14:1569. doi: 10.1038/s41467-023-37075-x (PMC10030081; doi:10.1038/s41467-023-37075-x)
Supplement: Supplementary file 9 — Supplementary Data 6 [file 41467_2023_37075_MOESM9_ESM.csv]

Region ID	Sector ID	SelfishA1V1	SelfishA1V2	SelfishA1V3	AltruisticA1V1	AltruisticA1V2	AltruisticA1V3	AltruisticAgeA1V1	AltruisticAgeA1V2	AltruisticAgeA1V3
1	1	1.979893135	2.317676584	2.074279599	2.973240802	3.506982368	3.114846651	3.099533254	3.56828384	3.244016324
1	2	2.037552345	2.245813997	2.04867445	3.144914071	3.889799401	3.190294041	3.311251064	3.894765455	3.35722309
1	3	2.018093903	3.074048248	1.951603463	3.656103031	4.791134544	3.563976014	4.032054991	4.915680615	3.931887302
1	4	1.996042422	2.076115716	1.993830097	2.673847894	3.514814886	2.727697743	2.821238881	3.510460912	2.876072542
1	5	4.000871706	5.180203566	3.863429523	6.168048437	7.625895559	5.952706159	6.586054956	7.668744746	6.367651043
1	6	3.831435345	4.545221179	3.649493904	5.672112363	6.734434878	5.463382127	5.987508416	6.813030321	5.796302985
1	7	3.554648902	4.580353233	3.426111962	5.645889898	6.914660019	5.484808268	5.968912137	6.929678553	5.819990261
1	8	3.967178156	4.386892824	3.698234521	5.702807866	6.617335298	5.379960528	6.0558775	6.94408998	5.733482648
1	9	3.550061213	3.605842027	3.395338657	4.912431355	5.119090553	4.78505513	5.148246674	5.414689332	5.049662984
1	10	2.935354011	2.33357551	2.685571083	4.488746179	4.701481376	4.209065505	4.795984335	4.771086235	4.519407715
2	1	5.515890134	6.611639264	5.991462335	7.183938246	8.105768164	7.746369036	7.222253437	8.161657618	7.806262505
2	2	4.859126477	5.965245402	5.310269133	6.290761293	6.9220647	6.610329138	6.489170789	6.948212461	6.803681331
2	3	2.999446269	3.684228002	3.062400307	4.031503934	4.584686222	4.008179747	4.205903192	4.62173336	4.190177062
2	4	4.473585592	5.448152	4.801815613	5.787851254	6.430158113	6.053626112	5.973170892	6.44929042	6.22002424
2	5	5.480891019	6.604500485	5.745158262	7.021746059	7.814597437	6.811302782	7.168150833	7.837014095	7.046228173
2	6	5.368852817	6.395054628	5.662349725	6.838018521	7.472590416	6.706017932	6.958190989	7.523564714	6.908372386
2	7	4.854587054	5.878986783	5.117672312	6.349698521	6.957796755	6.218238592	6.480434244	6.967169323	6.449474583
2	8	3.356995854	4.255576762	3.487662995	4.691888733	5.189174055	4.510166923	4.878818986	5.396217716	4.731412531
2	9	3.71521727	4.493118684	3.843185306	5.128578915	5.428905625	4.993658806	5.207769106	5.643158065	5.089793055
2	10	4.62017662	5.075899424	4.829900821	5.970126322	6.53988674	6.024920023	6.056817934	6.587739317	6.19083801
3	1	4.736286027	5.768877701	5.036544809	5.844911358	6.897349907	6.131967631	6.002207066	7.011667736	6.291301724
3	2	4.805260527	5.867176698	5.109135146	5.936248763	7.051710241	6.301265172	6.166552572	7.025176189	6.6630481
3	3	3.685439405	4.325925969	3.79625111	4.559050615	5.09076249	4.65627481	4.844821298	5.124081651	4.922162531
3	4	4.711231853	5.864653667	4.95442287	5.807578269	6.783620723	6.056508439	6.014363759	6.742446009	6.471337099
3	5	4.793610884	5.92002601	5.117788813	5.924215975	6.950792561	6.280825246	6.108716012	6.909316827	6.509233494
3	6	4.685997186	5.813547585	4.941232956	5.782478224	6.68972669	6.090109631	5.972448319	6.653508254	6.286299537
3	7	4.448373449	4.919754596	4.618164842	5.438628795	5.988991601	5.682214217	5.531903158	5.958563656	5.776868911
3	8	4.299226819	5.473429293	4.483155857	5.33215511	6.28309204	5.650892566	5.520166566	6.271600311	5.826941172
3	9	4.131454958	5.449608057	4.124647325	5.511973584	6.546602268	5.586973623	5.726503227	6.523506691	5.808129128
3	10	4.526732156	5.624705176	4.684703284	5.543802645	6.690364512	5.651041174	5.757098268	6.71224271	5.986665764
4	1	4.211665989	4.591659613	4.254351421	4.368343357	4.415796204	4.507946797	4.437289469	4.427001713	4.623967209
4	2	5.389427171	5.621483079	5.545276061	5.109498645	5.148386491	5.375813403	5.177414187	5.1604678	5.441444575
4	3	3.774034495	3.328937672	3.787378483	2.974976553	2.616494822	3.01302349	2.986289019	2.597092003	3.031352016
4	4	6.862234433	6.814002482	6.918111676	6.244446371	6.289669223	6.53312615	6.34532392	6.301271953	6.627871666
4	5	6.319086584	6.217195951	6.318452112	6.106403063	6.088732325	6.066389275	6.165188874	6.077914669	6.147555968
4	6	4.731326082	4.617415778	4.732876501	4.484155984	4.383335126	4.410397673	4.496009166	4.350572663	4.437423588
4	7	3.634827358	3.463877732	3.64029438	3.371900774	3.168055203	3.379353972	3.339187658	3.066600885	3.353950794
4	8	0.76185586	0.736316854	0.762219312	0.698184384	0.671639102	0.695682082	0.703391217	0.659140226	0.702491984
4	9	3.884216346	3.806628797	3.881361663	3.554951559	3.530353576	3.554172457	3.581719773	3.476286638	3.590547647
4	10	4.392317566	4.372855663	4.38098428	4.160754892	4.185949383	4.120953806	4.214117418	4.180040446	4.179640882
5	1	4.122145331	4.300115205	4.240856301	4.898919639	5.455893875	4.955034713	5.253222717	5.499794492	5.270354556
5	2	5.305427824	6.154709816	5.65709593	5.999903964	6.999902708	6.579990101	6.245200173	7.050125392	6.791953529
5	3	4.376815719	5.350957837	4.335929128	5.422852809	6.301642556	5.363260136	5.675781352	6.307205314	5.616628513
5	4	4.579661496	5.56286229	4.757571421	5.699056674	6.607696656	6.066156347	5.994557667	6.642935247	6.266335644
5	5	4.386079935	5.405128265	4.288630446	5.50521674	6.425465025	5.383404878	5.800763598	6.460730593	5.678951737
5	6	3.777599061	4.647281868	3.748706226	4.7948151	5.543687288	4.754582423	5.03876532	5.575548809	5.000843719
5	7	4.087008924	5.014090744	4.070978024	5.283525858	6.120012409	5.255846081	5.534004676	6.112766913	5.516838045
5	8	3.749930906	4.639071574	3.682972403	4.797434142	5.524033193	4.714062674	5.02357556	5.606781659	4.936579346
5	9	4.195115609	4.440113522	4.18190238	5.276175681	5.52704322	5.253168738	5.551171632	5.771837949	5.51396156
5	10	4.315091064	5.134153044	4.277203073	5.460889019	6.053110817	5.478975097	5.606332663	6.262055054	5.594324716
6	1	2.716534248	2.662513086	2.847510485	4.229402292	4.092073142	4.460793406	5.099682473	6.37827881	5.473870579
6	2	3.007234898	3.135124674	3.239237089	4.534815415	4.530109898	4.858316135	5.424275895	6.763309038	5.853934112
6	3	2.630858842	2.680725221	2.644440887	4.093608083	4.082078361	4.165277888	5.051354108	6.35266922	5.12190805
6	4	3.350766696	4.80595922	3.639337452	5.352659326	6.060306159	5.641230082	6.43528957	8.154252679	6.796003015
6	5	2.9289964	4.727725371	2.759248269	5.189264316	6.063487103	5.03875124	6.38855477	8.154252679	6.145102781
6	6	3.257917068	3.873870232	3.060596313	5.250292977	5.991472135	5.054038395	6.3253554	8.032839117	6.074553024
6	7	2.470255192	3.300504923	2.353286651	4.28505293	5.012532052	4.181917995	5.266255192	6.808731203	5.120182514
6	8	3.238273591	3.429905448	2.956041465	5.092220789	5.261810587	4.838617522	6.011501699	7.251342586	5.739186016
6	9	3.272632266	3.597023692	3.044767189	5.208067262	5.489194193	4.980198654	6.205256706	6.72152192	5.982156934
6	10	3.000154997	2.1575635	2.733871133	4.665525067	3.636731044	4.441066964	5.438198725	6.144535881	5.304193323
7	1	3.039487869	3.492425161	3.250149665	3.914651297	4.461643005	3.881979811	4.072754916	4.474668022	4.140851847
7	2	3.17876516	4.001474587	3.421521384	4.158872184	4.970661144	4.447789974	4.335405845	4.990218824	4.589929247
7	3	3.186331398	3.634815847	3.135649176	4.077746401	4.431326134	4.000062083	4.223209643	4.587361078	4.199414245
7	4	4.939919196	6.026407798	5.089220113	5.825666992	6.917363648	5.716415011	6.085542475	6.991328769	6.031333649
7	5	3.469596481	4.656719553	3.406792382	4.647264628	5.559468713	4.542472557	4.847552951	5.64733806	4.761094624
7	6	2.952893405	4.08399397	2.866035149	4.099548768	4.824590861	3.994104162	4.305870536	5.094518867	4.200728002
7	7	3.417972905	4.37670027	3.415981036	4.552006718	5.502662218	4.569397316	4.721187407	5.526137914	4.715508427
7	8	3.310903576	4.424657984	3.229848764	4.399079444	4.820118491	4.286527158	4.589868722	5.343423302	4.480381381
7	9	3.368523297	3.751466318	3.318037527	4.445181951	4.763764492	4.427282581	4.609394964	4.844016946	4.581398367
7	10	3.892238159	4.552314726	4.040548007	4.948005161	5.487037131	5.136568729	4.941993271	5.514401538	5.144022572
8	1	2.427508064	2.523972113	2.286299065	3.286077454	3.456311354	3.115273535	3.451677368	3.450734501	3.257253842
8	2	4.630206074	5.437482197	4.809961801	5.268418082	6.14925233	5.504358371	5.781533781	6.510821354	5.964058918
8	3	0.431051151	0.442057238	0.342756626	0.939795049	0.604749189	0.917125034	0.848148069	0.517099693	0.79907513
8	4	4.140325243	4.14370418	3.804481028	5.746546737	5.812524402	5.32275247	5.918289925	5.782410729	5.476142642
8	5	4.380478498	5.188599643	4.636697298	5.874518232	6.628061704	6.00543296	6.028189924	6.618737067	6.319911693
8	6	4.32064617	4.482273096	4.184677945	5.790616212	5.920895976	5.599334892	5.89843104	5.848633068	5.661864919
8	7	4.605092939	4.905193458	4.550344997	5.433088013	6.200711068	5.599835199	5.843468094	6.133986289	5.871376915
8	8	4.86141635	5.34952007	4.913698063	5.32707536	6.022823381	5.311474349	5.752185153	6.043007902	5.774445129
8	9	4.594584311	5.233808757	4.744770561	5.287617285	6.043855747	5.42398401	5.731628993	6.030596312	5.780261402
8	10	4.808113947	5.427349899	4.964491187	5.490652687	6.320423458	5.65378278	5.946257564	6.41608222	6.06845151
9	1	4.019303265	4.76567678	4.436254754	5.041323214	5.286862707	4.940011209	5.357548417	5.307421978	5.260314747
9	2	3.685387445	4.586973323	3.907995949	5.05076844	5.972196363	5.323911545	5.154323469	5.967825534	5.66378683
9	3	4.799132875	5.671717471	4.834686007	5.514380972	6.700906442	5.975574215	6.043139416	6.705143311	6.191031928
9	4	5.299399048	6.482501277	5.580718434	6.219899327	7.603223957	6.848419134	6.599725675	7.696451069	7.154278244
9	5	3.743125768	4.708838779	3.753755807	5.213228421	6.102946509	5.262626974	5.339038387	6.082021556	5.370072838
9	6	3.736899532	4.527771829	3.739511139	4.819585369	5.584990456	5.026523778	5.019018544	5.576891016	5.037135639
9	7	4.606861116	5.278343702	4.65649975	5.334342271	6.39075245	5.717540418	5.72363423	6.337507447	5.875148588
9	8	4.945495441	6.050896921	5.043907911	5.565141882	6.774123457	6.085855568	6.113842128	6.796415534	6.30034021
9	9	4.188342968	4.604841155	4.20177802	5.082005517	5.188181345	5.223709644	5.303348948	5.192185512	5.300298055
9	10	4.196985923	4.453611129	4.326496547	4.992691642	5.608401868	5.244246102	5.307400696	5.617610933	5.405014776
10	1	4.376936844	4.862506805	4.2478423	5.200689852	5.665043012	5.092422207	5.504635148	5.712137813	5.425990561
10	2	4.692902061	5.600951673	4.990174144	5.329987984	6.013805511	5.548698262	5.608669699	6.038236675	5.929834912
10	3	3.153044875	3.089817479	3.086649492	4.19396399	4.235141816	4.120029252	4.338013245	4.22181504	4.293829684
10	4	1.874614665	1.985888346	1.828150535	2.3898605	2.485101611	2.259524812	2.46662512	2.491955029	2.444086964
10	5	3.001805826	2.948739644	2.864459388	3.897460003	4.033678413	3.75911873	4.074897623	4.038493844	4.055419396
10	6	3.85999309	3.897379405	3.750878806	4.878106908	4.967778625	4.761889654	4.971056013	4.962523042	4.91460942
10	7	4.719983306	4.937808187	4.548556657	5.817681136	6.139906526	5.665531064	6.098082039	6.133052405	5.976271518
10	8	4.901538973	5.251307914	4.700530703	5.820068158	6.23560988	5.610026582	6.145263894	6.289652953	5.978785603
10	9	4.791127013	4.991422392	4.626341538	5.757548072	5.999117602	5.620981536	5.988680178	5.97895389	5.941042937
10	10	4.547189409	4.796435543	4.4084022	5.270839138	5.571361241	5.185992588	5.500177449	5.710220599	5.473818109
11	1	6.30272626	7.997656968	5.659471364	9.161801852	9.812393346	8.445939691	8.998157172	9.835464042	8.269424722
11	2	6.257712971	7.955694794	5.769326851	9.166664349	10.11512331	8.634317308	8.921769771	10.04555458	8.396867437
11	3	8.639917725	11.398078	8.262934923	11.79627902	12.96954882	11.3795486	11.53454879	13.06799663	11.12232084
11	4	5.427541017	5.341307256	5.062513487	7.628683119	8.696352588	7.138201524	7.119867135	8.582034653	6.628673799
11	5	5.15243005	6.350195157	4.771827734	9.856131846	12.09444791	9.286783647	9.247238017	11.9430563	8.682942876
11	6	7.468462626	8.613599669	6.884603045	11.76745059	13.07158028	10.87867056	11.33713153	12.945605	10.49596173
11	7	8.32037415	9.600523403	7.613825701	11.93968604	13.23586371	11.058826	11.52136815	13.09704934	10.65504497
11	8	6.71967732	7.780236646	5.993626915	9.520142437	10.54203445	8.745311987	9.232727938	10.45474676	8.485766558
11	9	7.511549606	8.927732434	6.867575545	10.51559185	11.78923695	9.782212469	10.22586037	11.68541528	9.496515079
11	10	4.364306482	5.406904383	3.834458266	6.564757592	7.493578686	5.927273951	6.366292827	7.40136862	5.729418987
12	1	5.368915718	7.998302065	5.599132665	8.179141792	8.972573389	8.474429	7.810947405	8.873639218	8.139529659
12	2	5.766172515	7.574820465	5.977613653	8.623900699	9.358900001	8.584134362	8.274524157	9.27218161	8.323199447
12	3	5.224067227	6.534732494	5.152263297	7.978101521	8.325136914	7.671240435	7.647106224	8.355159987	7.385562225
12	4	8.10879077	12.49395982	8.751469511	11.51163303	13.09594435	12.01192254	11.00787453	13.03388642	11.49534081
12	5	7.17419811	8.599440287	6.485432437	11.33360762	13.07566349	10.34191636	10.6477372	13.01193965	9.67052113
12	6	7.511370748	8.989265068	6.786348766	11.35987619	12.87728681	10.45028229	10.6576893	12.81885748	9.851747679
12	7	6.120843729	7.710629402	5.451938903	10.32216784	12.19004973	9.528995594	9.425126958	12.02938672	8.647891466
12	8	7.599792508	9.520010844	6.784701505	10.81613511	12.08331528	9.883575458	10.39022897	12.00300178	9.464404316
12	9	5.199682355	6.74999578	4.761467334	8.151906031	8.522342851	7.592427098	7.639714518	8.089277469	7.118725421
12	10	7.245771542	9.151135605	6.448637098	10.50304949	9.835657714	9.598227582	10.07402557	9.772244195	9.170697307
13	1	4.353577832	5.257415971	4.454637572	6.345207301	6.580589359	6.538495175	6.227330495	6.491400616	6.394591792
13	2	5.489154844	7.144702158	5.56000457	7.657723801	7.899685169	7.79380685	7.540829787	7.795048899	7.621414079
13	3	5.312404376	7.385466722	5.029775249	7.666918148	8.325451005	7.317727808	7.512437415	8.322129831	7.157613497
13	4	6.113350967	7.322786142	6.581656967	8.483430157	9.435031484	9.046066734	8.317405239	9.366648009	8.836006696
13	5	6.044229036	7.065139215	5.550641488	8.483430157	9.435031484	7.857367691	8.317405239	9.366648009	7.691342772
13	6	6.0465111	7.144189953	5.586264749	8.407297212	9.312791016	7.854642946	8.237346574	9.249704842	7.685359138
13	7	5.589670506	6.602701943	5.215914436	8.059507818	8.908363005	7.560958984	7.835127449	8.80447183	7.356129977
13	8	5.947531132	7.069718099	5.374726569	8.295046548	9.137835657	7.608178995	8.130789041	9.070366976	7.443929088
13	9	5.869261028	6.994257004	5.515372135	8.21637347	8.63446311	7.789555692	8.051804987	8.295373214	7.624987133
13	10	5.252799447	6.377854101	4.720496036	7.533429908	6.8673504	6.890048517	7.372608209	6.80409943	6.72910321
14	1	5.711233269	5.713218243	5.316351989	6.780349402	7.321415743	6.622642054	7.075594337	7.402025163	6.772206492
14	2	4.591351476	5.728903648	5.003725712	5.975241894	6.291200824	6.391418311	5.733588554	6.233471272	6.156114473
14	3	3.014471962	3.601878309	2.923406825	4.381419636	4.458710599	4.417421552	4.14141089	4.307761946	4.108046908
14	4	7.570829632	8.942731562	7.71100445	9.544069116	9.6549098	9.582598695	9.1474558	9.574850735	9.259006563
14	5	7.557670989	8.97449926	6.765792344	9.570749424	9.681922566	8.742164219	9.173060024	9.60151751	8.344474818
14	6	5.61833611	6.753167419	5.189527095	7.725839561	7.694822285	7.261479231	7.217534864	7.631910515	6.753428939
14	7	6.606959563	7.935484891	5.888324748	8.982591392	9.032433155	8.247111788	8.429241793	8.837883309	7.698340344
14	8	6.063712838	6.559126387	5.590312268	7.517885446	7.819899831	7.014967907	7.40363561	7.800385076	6.898057075
14	9	7.432549761	7.24095378	6.864676441	9.300109753	9.45978766	8.806526612	8.939295784	9.382719824	8.436113536
14	10	6.350710918	6.2523382	5.776413988	7.622107497	8.33601167	7.469259678	7.577816102	8.337569074	7.274972091
15	1	5.01014882	6.50949855	5.334641894	7.976452593	8.97512508	8.518751548	7.829249034	8.890322526	8.349765443
15	2	5.234670371	6.461723914	5.49835746	8.146530957	8.582367624	8.456538691	7.966745725	8.536427978	8.263743886
15	3	7.427308677	8.754158741	7.248487956	10.97106833	11.92758365	10.74373165	10.84274778	11.87120221	10.62148672
15	4	8.46615715	10.08325813	8.674465539	11.8946339	12.78185614	12.21489265	11.73189188	12.73221603	12.01151151
15	5	7.141528652	8.598203776	7.041191398	11.5578286	12.72182106	11.2529301	11.19656234	12.67427188	10.89896299
15	6	7.85763882	9.477813803	7.57404951	11.70619181	12.79790771	11.27819964	11.42013585	12.74472815	11.01437752
15	7	6.541457547	7.876572735	6.377208481	10.93560335	12.4132453	10.60922954	10.42402786	12.28181965	10.12829267
15	8	7.483274189	9.101964953	7.258866447	10.67427109	10.94459234	10.38623243	10.49589524	10.89714392	10.22130619
15	9	8.044376225	9.83162402	7.72396661	11.4244157	11.37684954	11.0180785	11.26349972	11.02043882	10.85716237
15	10	5.908569482	7.544281936	5.52720072	8.898525408	8.227292363	8.455164627	8.74541639	8.17577126	8.302794947
16	1	7.894273287	9.624631423	7.791606259	10.96005438	12.04496549	10.81025916	10.63777328	10.68078679	10.43241541
16	2	8.9383314	10.63404389	8.509823035	12.1011694	13.26244646	11.73660141	11.76591359	11.71788133	11.35418212
16	3	6.838174468	8.309190621	6.255368601	9.887114968	10.79423889	9.264588938	9.47734214	9.611574647	8.845350932
16	4	10.57186426	12.99649124	10.24030575	13.8787892	15.02675936	13.85851179	13.52911955	13.45284977	13.38708745
16	5	9.015676368	12.67918523	8.474339397	13.02106444	14.07518876	12.22286946	12.38296377	13.77769958	11.60876741
16	6	5.869065362	6.628728287	5.405670103	8.614355244	8.992826335	8.085157898	8.182111833	8.327445654	7.660169936
16	7	8.098656123	8.386020686	7.538131164	12.12115414	12.54441575	11.51017515	11.43711513	11.98198495	10.84286761
16	8	9.318877115	10.12023554	8.397001265	12.37739488	13.42963031	11.36935639	12.04560397	11.62178527	11.03484155
16	9	10.0374527	10.87772049	9.328054003	13.30085651	14.37837048	12.49781902	12.95485647	12.66080905	12.15181184
16	10	7.325114622	8.037442892	6.569678348	9.976162988	10.56977228	9.164601891	9.705024091	8.771189282	8.876740685
17	1	3.052289381	3.704839019	3.03475249	4.19043692	4.847888948	4.197427575	4.254893769	4.884691012	4.257495801
17	2	4.678277025	5.675005591	4.587084517	6.333688846	6.931327885	6.506927464	6.445071006	6.968495769	6.668571518
17	3	4.540056114	5.208430487	4.463727308	5.70426081	6.236566263	5.865184311	5.737255299	6.265897062	5.893260121
17	4	4.751023348	5.796569275	4.675442226	6.368429729	6.743779062	6.495692191	6.502316446	6.788033443	6.671555859
17	5	4.283900117	5.238333236	4.220323564	5.960165677	6.491878659	5.761456789	6.077856659	6.533019129	5.888879015
17	6	3.657236397	4.246692063	3.591128783	5.048973849	5.14166601	4.906289339	5.098476613	5.129416391	4.979808326
17	7	4.229211111	4.787738081	4.168554927	5.76760555	5.917614516	5.667197768	5.804442863	5.899141593	5.719336301
17	8	4.124530169	5.503603623	4.060363353	5.914710226	6.524958332	5.709313276	5.979299307	6.583200576	5.77187661
17	9	4.39719787	5.585598527	4.330592748	6.092280109	6.15621116	5.904543099	6.174074779	6.329960791	5.994409899
17	10	4.260568438	6.020692078	4.189428631	6.056346978	6.563806657	6.00307355	6.030778545	6.733199103	5.954332654
18	1	3.320565768	3.878950878	3.362554135	4.76308444	5.788807991	4.868388216	4.970746042	5.812566417	5.024757066
18	2	2.910656838	3.349565251	3.0707849	4.34082933	5.326334679	4.670045152	4.482295648	5.569968223	4.832321804
18	3	3.358349526	4.06745516	3.094885025	4.891863474	6.101143522	4.62050193	5.08439887	6.147756564	4.833817883
18	4	3.789070147	4.47761663	3.987612198	5.493845411	6.949199384	5.742022974	5.66292101	6.976675003	5.911098573
18	5	3.464339	4.215000177	3.121584147	5.285501917	6.74085589	4.81280027	5.439536828	6.76833151	4.981875869
18	6	3.524672656	4.278316866	3.191740129	5.188090711	6.598861331	4.780699177	5.336290952	6.626908642	4.93334659
18	7	2.984230635	3.997758986	2.755927466	4.786003601	6.139621805	4.472716398	4.854217102	6.104042648	4.553805213
18	8	3.714616967	3.930521854	3.425399268	5.133606983	5.933870211	4.793327146	5.276264052	6.161606209	4.930146836
18	9	3.433628171	3.692231292	3.147374027	5.05784784	5.348704903	4.70324471	5.212362803	5.518052289	4.860634659
18	10	3.003065516	2.591096947	2.707790232	4.458343696	4.830344777	4.069059222	4.614236136	4.871882693	4.224179096
19	1	7.850820589	9.077134171	8.304897846	8.300409288	9.289881871	8.95001459	8.125452785	9.244100231	8.801534338
19	2	9.542800097	10.79517421	10.23878136	9.884144332	10.89521084	10.69519171	9.70364622	10.84271582	10.51688521
19	3	8.635541891	9.423712573	8.787857223	9.231668867	10.11905698	9.587016925	9.093279409	10.15322407	9.484604545
19	4	9.272378514	10.34476012	9.429262887	9.667737523	10.67700104	10.3547338	9.48753395	10.62525972	10.17086194
19	5	9.01457908	9.983659985	8.752616625	9.559998513	10.56841396	10.09955816	9.377246101	10.51708453	9.889721501
19	6	7.969388547	8.762008612	7.784821996	8.498635939	9.39745158	8.912836814	8.297948643	9.309023801	8.703833317
19	7	8.134881895	9.110457339	7.989029332	8.860416088	9.738529747	9.24496141	8.652357171	9.675782448	9.024353891
19	8	7.973970266	8.942395694	7.803339679	8.347077322	9.207062334	8.751330064	8.188377447	9.165530896	8.580925877
19	9	5.156581319	5.824154255	5.124081079	5.474353127	6.084615168	5.745488625	5.330553007	6.050714928	5.606771551
19	10	7.166326005	8.229002943	7.290855091	7.839030747	8.442597488	8.074378518	7.68112642	8.436433462	7.947552587
20	1	4.937794915	6.310967118	5.376847572	6.482927737	7.258209847	6.867997295	6.401069549	7.205639211	6.837133208
20	2	5.373145761	6.919897508	5.884941814	6.773739684	7.82901415	7.104321542	6.846001263	7.872790682	7.195734394
20	3	4.148867873	4.665796447	4.127192459	5.263762677	6.007203829	5.233955993	5.252466178	6.00319237	5.226323077
20	4	4.926031984	5.695178608	5.256726962	6.577004512	7.217004369	6.972091597	6.451798421	7.167859809	6.846035205
20	5	4.638308729	5.289863244	4.274663683	6.455736545	7.096644871	6.010562225	6.304052914	7.041274996	5.865984564
20	6	3.316369393	3.757566004	3.161188702	5.226273569	5.88150676	4.972255803	4.978496681	5.761097566	4.728837117
20	7	2.119640078	2.579085093	1.947802605	3.855248742	4.333493254	3.621511611	3.644667091	4.241424464	3.419803081
20	8	4.561691993	5.223324571	4.198828498	6.064591579	6.699362845	5.639113973	5.95590578	6.647011562	5.529636241
20	9	4.647327114	5.3579625	4.51759799	6.194414194	6.84499585	6.016611349	6.058710758	6.777777797	5.874889248
20	10	5.205522026	6.178770634	5.2041758	6.583044211	7.391238805	6.540992801	6.533883071	6.924803899	6.508675384
21	1	5.116723428	6.059324434	5.472994048	6.345977062	6.890519544	6.021837471	6.263594744	6.852358185	6.218112955
21	2	4.645477544	5.411644214	5.080232484	6.131312718	6.697993487	5.825196068	6.012736866	6.675087712	5.825232846
21	3	4.841943414	5.514750096	4.958238127	6.175005512	6.766924951	6.004913475	6.107639919	6.738859945	6.056915198
21	4	3.272648089	4.009703918	3.70169389	4.301445182	4.67043967	4.206435233	4.184993638	4.630848865	4.312819148
21	5	4.847558276	5.135373038	4.310870411	6.36750721	6.915759786	5.763296905	6.195924001	6.857437842	5.591713696
21	6	4.448412184	4.746080053	4.034442206	5.874878234	6.383086554	5.401316278	5.693961689	6.318085663	5.226538813
21	7	4.376810028	4.710429295	3.990572513	5.782901818	6.280839787	5.309882083	5.620529955	6.223159329	5.170125187
21	8	4.833863644	5.22348964	4.631613851	6.100055816	6.496007571	5.695025316	6.019293819	6.464814591	5.683642032
21	9	4.589111108	5.040220052	4.324458949	5.953960077	6.487236553	5.578403094	5.806192503	6.438061439	5.478228431
21	10	4.862464134	5.126407651	4.573029976	6.09642934	6.578512452	5.640835744	6.055113024	6.120657169	5.587684821
22	1	10.76302941	11.8751846	10.08676386	10.97239183	11.79802058	10.31751825	10.71331035	11.73797784	10.03975374
22	2	10.74389634	11.97595257	9.716732929	10.94964256	11.88004092	9.924043734	10.68620769	11.82341357	9.657205179
22	3	12.8532405	14.04809189	11.93153643	12.83204284	13.75450877	11.9670603	12.49677652	13.68839362	11.64160603
22	4	14.28748223	15.55449097	13.8095156	14.42293663	15.37761645	14.16553641	14.13662112	15.30129187	13.83276746
22	5	14.28748223	15.55449097	13.02232518	14.42293663	15.37761645	13.15777958	14.13662112	15.30129187	12.87146407
22	6	14.28441443	15.55449097	13.04261588	14.42293663	15.37761645	13.17807028	14.13662112	15.30129187	12.89175477
22	7	13.97879621	15.24997433	13.00772727	14.19308011	15.09607535	13.23188701	13.83304883	15.00696096	12.88083354
22	8	12.93389943	14.16894759	11.70630115	13.099694	14.03312349	11.86912676	12.82074398	13.96764941	11.59001155
22	9	14.00260966	15.26826209	13.02281589	14.14649176	15.09736791	13.16617721	13.86042617	15.02277679	12.88079958
22	10	10.29666412	11.45581435	9.331048837	10.51244236	11.3836624	9.501285019	10.28314197	11.33228031	9.258206021
23	1	9.727839609	10.17273406	9.231393883	9.985475438	11.02129818	9.440733139	9.829733294	11.00490231	9.284714021
23	2	9.421125194	10.34102321	9.241735134	9.826772473	10.77957487	9.448477677	9.644986653	10.74209085	9.291886168
23	3	8.958483829	9.284681674	8.544984223	9.616734278	10.32715191	9.137213416	9.44471681	10.31135093	8.963109274
23	4	7.924506504	8.681545821	7.991372245	9.43196628	9.786382403	9.237021565	9.232109112	9.738567238	9.028882184
23	5	7.101488147	7.161201488	7.079573405	8.846265278	9.426171468	8.793892489	8.607279062	9.372155818	8.53064675
23	6	5.78757648	5.600022779	5.610433902	6.977278813	7.239830613	6.740974675	6.812279851	7.217510074	6.570879161
23	7	3.419311211	2.997613968	3.289379259	4.509514221	4.64808904	4.320794705	4.296677542	4.615595968	4.114771931
23	8	1.763866387	1.821612695	1.732156927	1.830780691	1.968306014	1.795821224	1.792649957	1.972135044	1.757749982
23	9	6.237844773	6.191146442	6.076627554	7.179967914	7.458392174	7.018857983	7.009711286	7.430882857	6.846244327
23	10	5.210362372	5.555295176	5.092634258	5.707402253	6.202328061	5.443850163	5.588319321	6.194813109	5.32151255
24	1	4.741744093	5.587257202	4.72005185	5.9829416	6.678874638	6.030809766	5.882701802	6.533930958	5.827562663
24	2	4.815325002	5.55454987	5.125743059	5.738177364	6.231066378	6.235668713	5.791091878	6.131442264	6.110073748
24	3	5.58582498	6.216065694	5.333374859	6.987269694	7.194712104	6.733835409	6.720328065	7.144634133	6.464367776
24	4	6.319949221	7.493585544	6.865014151	7.7659106	8.107505607	8.351055533	7.505452306	8.038964479	8.080716279
24	5	6.193247064	7.366883388	5.622383232	7.711902813	7.98080345	7.14103898	7.421152619	7.912262322	6.850288786
24	6	6.074191054	6.366273108	5.497617329	7.580154892	7.826606693	7.004849688	7.284393075	7.758869993	6.709218181
24	7	5.945745753	6.192256415	5.628548903	7.451201966	7.699138949	7.133062666	7.160965786	7.630419012	6.84330515
24	8	5.339139532	5.540503627	4.976241835	6.752689661	7.227105382	6.342354202	6.526006684	7.18966602	6.16178927
24	9	6.117718846	6.009505488	5.661193522	7.628879828	7.919364498	7.171753211	7.342202697	7.854391984	6.88554458
24	10	5.426753955	5.597768548	5.13100369	6.859139046	7.321424248	6.558186474	6.605301527	7.288948968	6.307138171
25	1	4.990224928	5.633891469	5.069331157	6.385598286	6.678137505	6.490455238	6.45789473	6.706832274	6.553105372
25	2	6.453308743	7.135004841	6.397396716	7.712533541	8.15971535	8.062138991	7.680894001	8.224979575	8.150922833
25	3	5.862134478	6.758125441	5.46936231	7.54351633	7.701843538	6.970263482	7.593689668	7.732196745	7.091331645
25	4	3.856561775	4.476504071	4.280223939	5.134128087	5.663312645	5.478647314	5.194086553	5.69318664	5.570820869
25	5	5.73639562	6.49856698	5.303669433	7.687695279	8.453441641	7.12483707	7.778984935	8.484354843	7.216126726
25	6	5.490276492	6.415620008	5.065729708	7.410570229	8.237618881	6.878654294	7.501467733	8.268735084	6.969943951
25	7	5.120002694	5.942304797	4.833810776	7.088799985	7.810172464	6.705470989	7.177290554	7.838135908	6.795461311
25	8	4.870152115	5.80755532	4.414487554	6.739955945	7.308350216	6.172275685	6.82924534	7.341508884	6.261529658
25	9	5.80846125	6.724089006	5.448311215	7.640585831	7.596677211	7.181110453	7.714509519	7.808452214	7.255258131
25	10	6.416788915	7.348438896	6.028471452	7.953553416	7.799297793	7.3419419	8.057826642	7.836146107	7.453032113
26	1	5.343853808	6.205311611	5.641302225	6.189681699	7.040433335	6.060968407	6.143945313	7.013185547	6.028488231
26	2	4.679859167	5.020027817	4.749104155	5.048196748	5.434372412	5.086189182	5.01922105	5.419310515	5.129861042
26	3	6.045451863	6.696196471	5.845433648	6.885700268	7.578470282	6.609665532	6.894750607	7.581817339	6.610423397
26	4	5.09291416	5.670319076	4.969311716	5.855149332	6.412246138	5.467010316	5.892226351	6.402992981	5.492222267
26	5	6.044370126	6.940275946	6.244179451	7.066746903	7.865013412	6.553120135	7.038457619	7.833894101	6.496995791
26	6	5.78440263	6.410205387	5.564477474	6.901396598	7.600065551	6.671166737	6.960488015	7.561653136	6.653695434
26	7	6.429858155	7.108084105	6.264134839	7.351618863	8.060963654	7.248814838	7.407570675	8.052538186	7.212410946
26	8	6.119476268	6.667080758	5.483576614	7.067949853	7.590278324	6.754242774	7.087669977	7.535154403	6.710896746
26	9	6.03087408	6.256058343	5.857155845	6.883473198	7.669220026	6.634298706	6.837883778	7.634672663	6.596977243
26	10	5.361656102	5.908850463	5.245712251	6.124008734	6.850973095	6.084319179	6.181266443	6.859746847	6.095819191
27	1	3.563634602	3.528098739	3.700576261	5.839647415	7.040716019	6.121195352	6.418483031	7.183531136	6.749985742
27	2	4.647518353	5.373028104	5.126228946	7.208638953	9.326426627	7.970055663	7.873921584	9.399864603	8.653006381
27	3	4.884895948	6.50869296	4.691501341	7.634826473	9.854873923	7.385266046	8.335202844	9.999092121	8.091095514
27	4	5.851191149	7.383941993	6.42226192	8.719902473	11.1988615	9.533922289	9.444494526	11.29154999	10.25851434
27	5	4.705939068	6.74868267	4.569811309	8.58444614	11.1988615	8.224365132	9.360465703	11.29154999	8.993069636
27	6	3.769675236	5.486493696	3.608535906	7.144322324	9.186427497	6.821318558	7.775405131	9.353861192	7.452955824
27	7	5.218676723	7.079263919	5.052072893	8.678789445	11.1563307	8.410380206	9.416190057	11.27833205	9.141693569
27	8	5.184430472	5.788239101	4.74155254	7.961855654	8.770068336	7.398424162	8.655513792	9.933247235	8.109459829
27	9	5.381147861	5.764791634	5.058234102	8.185447056	8.79994899	7.774060679	8.900493279	9.375681105	8.489113325
27	10	4.176678556	3.388806463	3.747073296	6.78093092	7.43284879	6.256291298	7.435154426	7.493954074	6.931013998
28	1	5.961790083	7.000849138	6.136149532	5.060756969	5.831384213	5.205555088	5.465724319	5.881342062	5.621460682
28	2	7.234291585	8.686003645	7.208788274	6.216267162	7.757029892	7.065606061	6.697111155	7.80412422	7.565717551
28	3	8.062867748	8.402669064	8.04832592	6.990233995	8.597789523	6.849066698	7.491592951	8.662182513	7.34985637
28	4	8.374027529	9.520780359	8.37012718	7.30955249	8.98176875	7.911033581	7.823345379	9.040520451	8.424826469
28	5	8.852126328	10.02114298	8.783066109	7.282408216	8.971553524	6.895196199	7.794106746	9.028567946	7.408989088
28	6	8.357878287	9.511542648	8.286000246	6.589831086	8.083057426	6.368487282	7.059083536	8.178036626	6.841178277
28	7	8.363538473	9.384376272	8.516107693	7.307700998	8.968748095	7.057278828	7.823275504	9.034216482	7.571071716
28	8	8.690792626	9.740414655	8.60508994	6.825345585	7.765345696	6.477309167	7.326563258	8.142601401	6.983751099
28	9	8.433262378	9.555418818	8.479817704	7.031365161	7.204683502	6.678129441	7.542718303	7.915587185	7.187302814
28	10	6.786106046	7.878899007	6.783138736	5.952282186	6.194015423	5.565866368	6.385012954	6.253240076	6.049000962
29	1	4.996482519	6.204680848	4.805105478	7.783971779	7.210582942	7.496612624	7.653880542	7.181204021	7.370552231
29	2	5.065037604	6.063563088	5.561209246	7.281732908	7.671539894	7.77341401	7.190435404	7.642392118	7.69463268
29	3	7.93095658	9.043788287	7.618768551	11.10724487	12.03836438	10.70607197	10.96982939	12.00970251	10.56900622
29	4	8.221924861	9.542116286	8.624017788	11.25459211	12.18909478	11.66800266	11.13015112	12.16184691	11.56143431
29	5	7.538807755	8.437867571	7.181077239	11.23044462	12.22292923	10.65948111	11.02400673	12.17902581	10.46639262
29	6	7.253686923	8.249633646	7.000334562	11.23264283	11.60439957	10.6400443	11.07231959	11.56321689	10.49237945
29	7	7.103350802	8.08946603	6.874430474	11.23254709	11.61816431	10.73950723	10.99344608	11.57393723	10.54864918
29	8	7.81053292	9.091279011	7.254903858	10.80816685	11.01522257	10.10943541	10.68215165	10.98607101	9.985320951
29	9	7.865170606	9.185720498	7.462145459	10.86728233	10.81358496	10.35824068	10.74392069	10.60098243	10.23487697
29	10	6.670035616	7.968183707	6.204223567	9.5705013	8.756255819	8.960344924	9.44977672	8.714992444	8.840470745
30	1	3.566735364	4.460063194	3.737248605	5.491443482	6.195466632	5.606001941	5.498350807	6.173671303	5.682111517
30	2	4.211058427	5.485683479	4.755810757	6.243578412	7.39066428	6.907394613	6.239689421	7.375367439	6.952416426
30	3	4.346366473	6.035613755	4.370546094	6.746977534	8.12355462	6.763054462	6.775753447	8.158872175	6.796639793
30	4	5.02203714	6.746332438	5.580821142	7.247592347	8.637939501	7.94607235	7.248161485	8.638021376	7.946641488
30	5	5.02203714	6.746332438	4.726288216	7.247592347	8.637939501	6.877906193	7.248161485	8.638021376	6.878475331
30	6	5.013510758	6.735979853	4.949004977	7.247592347	8.632290194	7.161093909	7.248161485	8.633936595	7.161663047
30	7	4.881587047	6.509402026	4.855702884	7.1263544	8.447859208	7.086954102	7.101813516	8.418214418	7.062537441
30	8	4.574405403	6.238055799	4.30182919	6.687379492	7.619374401	6.343984708	6.70759479	7.617151137	6.357214958
30	9	4.603434207	6.279380984	4.386468322	6.758823099	7.391251029	6.48149592	6.760147911	7.391060324	6.482950437
30	10	3.596766213	5.231247291	3.24536328	5.572329194	5.508737204	5.151224417	5.586729426	5.529569035	5.164236043
31	1	7.328281562	7.655149536	7.301579787	9.501314505	8.938141631	9.486963551	9.617466663	9.573150388	9.661185239
31	2	8.000189462	8.321922345	7.906210425	10.37727475	9.52359624	10.32548371	10.56845455	10.31898569	10.50896437
31	3	10.22543138	10.56998893	9.917832996	13.03588677	12.21923356	12.91207923	13.24810899	13.03766705	13.12593273
31	4	10.31295964	10.64513947	9.9911381	13.1681274	12.16192057	12.77519073	13.36390084	12.97139512	12.98037655
31	5	10.37038618	10.7156325	9.998590998	13.18486298	12.42887405	12.52302491	13.40197853	13.22347036	12.74014047
31	6	9.786448756	10.0429106	9.481805603	12.4120512	11.85073179	11.97852006	12.55862625	12.40020821	12.12546224
31	7	10.06286615	10.14996881	9.861787608	12.9980354	12.31880788	12.71933197	13.13522019	12.98578603	12.89367966
31	8	9.280137978	9.626921498	8.91904635	12.02092962	10.91827329	11.38026775	12.23477828	11.74017951	11.59424998
31	9	9.771127183	10.11816889	9.430326191	12.5643566	11.52212233	12.06197741	12.77274938	12.32636168	12.2691104
31	10	8.147617861	8.472008141	7.715849889	10.51916225	9.348636963	9.924953168	10.71695795	10.20155038	10.1227619
32	1	4.473317088	5.455693687	4.325082651	6.502172229	6.698002794	6.50988192	6.423307417	6.552361214	6.441234886
32	2	5.305090109	6.497158799	5.582628488	7.64969975	8.389688044	7.76060018	7.554527414	8.245423162	7.700288812
32	3	6.593721264	7.959225713	6.280012627	9.226523642	10.18321846	8.870999924	9.132521008	10.17736538	8.775833984
32	4	5.612087563	6.858500901	5.445907178	7.951141062	8.776091843	7.619375571	7.845907468	8.737037494	7.540889058
32	5	6.757615334	8.126071739	6.288968012	9.464266389	10.34444115	8.911357811	9.341818618	10.30916338	8.784826163
32	6	6.79464612	8.252770012	6.220812323	9.553459399	10.35367259	8.837551972	9.437580024	10.30747839	8.722347807
32	7	6.780328243	8.204931203	6.297407676	9.475753482	10.30662989	8.89035626	9.365702336	10.27445103	8.780454946
32	8	5.880806768	7.321899975	5.108947601	8.514778511	8.985047555	7.567260643	8.410381895	8.922870496	7.459106802
32	9	6.504155127	7.951241241	6.242957607	9.141997998	9.36257132	8.801693721	9.024040223	9.242743129	8.692623911
32	10	5.024759012	6.470045732	4.400695588	7.573302318	7.709839575	6.75595405	7.468332528	7.643905679	6.650612099
33	1	4.007916	4.671838332	4.151491322	5.770084101	6.151856485	6.012476398	5.801935234	6.169559653	6.047581276
33	2	4.699741151	5.288053401	5.236390644	6.71517738	7.468070934	7.40753703	6.728071046	7.475124599	7.421438609
33	3	4.5531599	5.483072246	4.400348248	6.849397	7.72162823	6.65449649	6.865853231	7.77874574	6.667128367
33	4	5.711670192	6.156250555	6.182181802	8.099750431	9.147272164	8.6733213	8.114660395	9.153476227	8.686365238
33	5	5.711670192	6.804872925	5.337577314	8.099750431	9.147272164	7.632134335	8.114660395	9.153476227	7.647044298
33	6	5.602595878	6.208813476	5.34007693	7.880049838	8.803913036	7.553997264	7.8727533	8.807630592	7.546738121
33	7	5.693854491	6.469742032	5.499262725	8.098968291	9.133126456	7.839066966	8.107668547	9.133948734	7.853976929
33	8	5.113912207	5.164185359	4.802273818	7.251382728	7.97666841	6.904899548	7.26157735	7.984458022	6.914790792
33	9	4.888344173	5.031928539	4.708397215	6.899093409	6.990001887	6.67529535	6.903525823	7.01905048	6.6814147
33	10	3.283886699	2.899197483	3.057609954	4.896061889	4.702438613	4.645370007	4.903425379	4.715022712	4.654903584
34	1	7.072173691	6.170069809	6.629997326	11.27405795	11.09342868	10.66276592	11.54076466	11.14576274	10.9331074
34	2	8.233394418	6.868821495	8.325127386	11.73042826	12.77702431	12.17011637	11.91061881	12.83198044	12.41393233
34	3	7.96630698	7.414063139	7.575985482	12.32732034	13.66457372	11.99228778	12.6650797	13.95034021	12.32547051
34	4	10.53238305	7.718543686	10.23835934	15.07983365	15.28957407	14.79818787	15.33383082	15.35838375	15.142927
34	5	10.08071566	9.233867104	9.531277782	14.66795407	16.64680561	13.95284679	14.98549825	16.74304742	14.27177063
34	6	8.983971389	8.217738843	8.71405516	13.86570746	15.04556894	13.50774024	14.05126117	15.08773945	13.69983479
34	7	8.220160236	8.679808037	7.979225744	13.59186522	15.00609576	13.24287371	13.78765125	15.07269597	13.45114164
34	8	9.251332387	6.807221294	8.664880067	13.3828627	13.444232	12.66639036	13.65182447	13.51920957	12.92841715
34	9	9.088619267	6.540309591	8.684028137	13.1527554	12.30878582	12.58986746	13.40949311	12.64388455	12.89078519
34	10	7.787122147	4.907261106	7.248366179	11.99635905	11.30467751	11.29759338	12.26591084	11.40957775	11.56808217
35	1	4.667221699	5.29353182	4.556757264	7.243307995	6.909503271	7.074546587	7.2244355	6.905689202	7.060776297
35	2	5.031260295	6.198421517	4.96000452	7.546439284	7.265500048	7.466126966	7.532787885	7.261677953	7.452698109
35	3	6.376450514	7.038704402	6.162758783	9.035784898	9.402812404	8.787565636	9.100482937	9.416230182	8.858311004
35	4	6.758198086	6.93123942	6.773301646	9.512235338	9.58384017	9.545774128	9.496953333	9.579253212	9.53610821
35	5	6.563769242	7.192062748	6.163879895	9.499328728	10.08247793	8.959216207	9.469152803	10.07868419	8.943934202
35	6	6.70225314	7.073909741	6.37743624	9.498611113	9.850110334	9.074277528	9.481129058	9.84626199	9.059326626
35	7	6.14472893	6.653787297	5.894221004	8.989372723	9.214722459	8.645713206	8.941837238	9.179698975	8.60154506
35	8	6.204226742	6.561465997	5.770660653	8.897791518	8.787741023	8.347795576	8.883066673	8.783642465	8.333243534
35	9	6.334727583	6.432373974	5.981540804	9.049773755	8.748648167	8.601122075	9.034588222	8.743807661	8.586132051
35	10	4.76561427	4.486819746	4.37302971	7.333938794	6.685701641	6.81267093	7.319921062	6.680387335	6.798671793
36	1	3.41659009	4.16277312	3.269795763	5.118166045	4.920033791	4.929436826	5.057325742	4.894730664	4.861057505
36	2	2.607334649	1.815183784	2.51655183	3.642752887	3.632632049	3.551580034	3.599328637	3.604421588	3.511081526
36	3	4.30740445	4.743736533	4.088862978	6.298846881	6.127138388	6.117513606	6.252869547	6.123290334	6.070576474
36	4	5.210458578	5.793416208	5.52775932	7.14911943	7.394366238	7.426067524	7.068993352	7.370215904	7.36883394
36	5	5.210458578	6.070700392	4.825711104	7.14911943	7.781837746	6.668185088	7.068993352	7.756875376	6.588059009
36	6	4.905983699	5.72048614	4.61279741	6.765397227	7.119151377	6.401748559	6.678968375	7.097744765	6.315198129
36	7	4.956454339	5.675598439	4.67961584	6.924977271	6.956731539	6.572623857	6.850623136	6.914085351	6.504023859
36	8	5.140854674	5.987690329	4.667962401	7.059485424	7.308144346	6.468009176	6.980870225	7.286431299	6.389378275
36	9	5.014881307	5.874194056	4.720711955	6.935032547	7.090039127	6.564328743	6.856077609	7.002791053	6.485239758
36	10	3.825465753	4.514776339	3.479316586	5.592928889	5.116834162	5.135644717	5.5209747	5.090691939	5.063405637
37	1	5.949489411	7.257761998	5.819365685	8.377798728	9.218837907	8.32331127	8.303682047	8.606125155	8.143499322
37	2	7.305148358	8.285604989	7.429235485	9.872420577	10.82469793	10.2052185	9.695111304	10.29005966	10.009387
37	3	6.754810349	7.559660656	6.005978819	9.215866301	9.982983046	8.547202815	9.067308729	8.931917383	8.364974462
37	4	9.174195696	10.06945586	9.020227104	12.14203972	13.23979177	11.95226361	11.93812409	13.17333652	11.74864223
37	5	9.174195696	10.03646669	8.37172226	12.14203972	13.23979177	11.14881562	11.93812409	13.17333652	10.94489999
37	6	7.475895854	8.126142432	6.849471356	10.13587514	11.04726746	9.28839046	9.895806963	10.96340432	9.06760974
37	7	8.705364088	9.369596242	7.99410613	11.90507717	12.99040543	10.97209857	11.57861079	12.88413444	10.64382188
37	8	7.994548057	8.890406555	7.125087686	10.84441595	11.93680043	9.771839123	10.65469409	11.09709872	9.57361843
37	9	8.864134994	9.75567673	8.340833648	11.80527137	12.90126754	11.15237798	11.60322774	12.63693268	10.95142054
37	10	7.101327832	7.967828945	6.407417146	9.808298383	10.74797736	8.940489889	9.634573757	9.28954554	8.760514366
38	1	6.998613832	5.223054291	6.398795346	11.20213604	11.28345977	10.37137545	11.1278529	11.28235193	10.30424554
38	2	8.731119587	6.714095267	8.539156143	13.1587305	13.67223833	12.69124375	13.088918	13.67332096	12.61508853
38	3	7.303912344	7.765205352	6.695475591	12.29035766	14.04234747	11.52970156	12.15223021	14.1530422	11.38804964
38	4	10.5999549	8.156443634	10.20199857	15.27616684	16.06044907	14.55379255	15.19874372	16.06032202	14.47253812
38	5	10.5999549	8.108977694	9.654393459	15.27616684	15.98527378	14.09421504	15.19874372	15.98546599	14.01679192
38	6	9.792004179	7.69647633	9.266747646	14.25626322	14.9617143	13.46736299	14.15537748	14.94419335	13.36490578
38	7	9.507669657	8.093793782	8.984754806	14.62494746	15.80283563	13.9218209	14.44373303	15.79664973	13.74725175
38	8	9.734615763	7.311102031	8.730735305	14.30176362	14.74861658	13.0308539	14.2272155	14.74796922	12.95621329
38	9	9.019204124	6.383988961	8.279976823	13.51044501	13.23341569	12.55327967	13.43486547	13.22981042	12.47749504
38	10	7.846893106	5.066690834	7.065845774	12.11374828	11.78194411	11.15329493	12.04033845	11.7771581	11.07912902
39	1	5.378632334	5.417755042	5.183205886	8.813922237	9.687877973	8.479064527	9.338755536	9.71749616	9.086807875
39	2	5.436917291	5.794651383	6.123103488	8.640933517	10.5779253	9.372128646	9.186977722	10.59955299	9.970487388
39	3	6.166764036	6.726705303	5.752479554	9.370116735	11.09224684	9.061706489	9.890998014	11.10212162	9.623831227
39	4	8.125742814	7.790936314	8.655326197	11.84280933	14.10062072	12.18623147	12.47955973	14.09355316	12.86616797
39	5	8.058164117	7.821468965	7.463251638	11.87050319	14.11160425	11.09639531	12.521579	14.10448628	11.73118023
39	6	6.382158877	6.808759765	6.012667131	9.832955422	11.88284394	9.350174869	10.39210684	11.90184331	9.914271907
39	7	7.313157011	7.835178746	7.122739277	11.56971045	14.18104457	11.35124735	12.23041186	14.15694978	12.01689167
39	8	7.107204749	6.311343325	6.472264143	10.7544356	12.27988578	9.944200518	11.37634803	12.29147903	10.56605333
39	9	7.776252429	6.973558376	7.242846744	11.49388349	11.84334777	10.82136586	12.1241992	12.5705619	11.45166101
39	10	6.363460031	4.824902764	5.764430554	9.876526623	10.28777686	9.135351701	10.47922147	10.35123329	9.739744504
40	1	4.630697193	6.2497001	4.632497033	7.382038716	7.371301743	7.393101656	7.29720907	7.340821352	7.305809381
40	2	5.529092927	7.221064112	5.533927004	8.334077517	8.331618755	8.321663483	8.254355147	8.304095065	8.231977457
40	3	6.93664599	8.189563488	6.635314416	9.819364131	10.87346794	9.4661528	9.763148318	10.85169622	9.418520582
40	4	7.085559484	8.791154846	7.07038116	10.06355269	10.85227701	10.0564755	9.97667388	10.83073825	9.955493021
40	5	5.405555431	6.914053384	4.997010901	8.006397567	8.690702987	7.487656141	7.921799475	8.65784992	7.402782724
40	6	7.085559484	8.791154846	6.758597742	10.06355269	10.93840692	9.654850508	9.97667388	10.91688345	9.567971701
40	7	6.987330716	8.69185705	6.683308645	10.04997497	10.83877754	9.654015873	9.957086447	10.81337126	9.563251317
40	8	6.96115975	8.666038409	6.42271943	9.924685331	10.62484641	9.250437977	9.838240261	10.602886	9.164003013
40	9	6.519988118	8.226738266	6.092435751	9.440917067	9.414874551	8.898009089	9.355653177	9.314385535	8.812756216
40	10	5.336674607	6.720175628	4.891074396	8.122038314	7.494558033	7.554938689	8.040630468	7.463089463	7.473107858
41	1	4.640561969	4.945314215	4.559105798	6.325729475	6.858799335	6.219252942	6.19959998	6.555616953	6.089442239
41	2	6.759638061	6.969595643	7.077171563	8.746821446	9.438538673	9.348911264	8.5903466	9.393783424	9.192141507
41	3	7.428225884	7.041471277	7.372660918	9.790314872	9.75966657	9.649372086	9.531564849	9.58180719	9.393846953
41	4	8.840893939	9.020660711	8.718124896	11.14088795	11.92454759	11.44925869	10.9590117	11.46098801	11.21065018
41	5	8.463432573	8.409992248	8.07882441	11.14088795	11.88133185	10.39834245	10.9590117	11.83247045	10.2164662
41	6	8.12918191	8.093363361	7.770651986	10.86028796	11.31437253	10.30278928	10.66407529	11.19032547	10.09711783
41	7	7.931615191	7.685140305	7.738942912	11.03081052	11.32283716	10.54572851	10.83171918	11.18798199	10.34720434
41	8	8.414956845	8.598474919	7.831562086	10.68261719	11.46586069	9.946795715	10.50283785	10.61590474	9.766999597
41	9	7.74947351	7.912440438	7.396205829	9.889699897	10.59927434	9.430153556	9.712436001	9.848867651	9.253806297
41	10	6.830976076	7.023190262	6.371047684	8.907798615	9.623125366	8.339494071	8.739609144	8.066826902	8.166863545
42	1	6.244562098	8.084870183	5.868222213	9.641035013	9.581890805	9.149007571	9.714139275	9.847916298	9.225554259
42	2	5.440871951	6.845851715	5.746128815	8.095256627	8.693800494	8.447085236	8.146506422	8.764519674	8.52282262
42	3	6.363753496	7.534296508	5.867032092	9.514103845	9.498762784	9.277242055	9.558859692	9.689476694	9.340504342
42	4	9.087943349	10.92835343	8.96286831	12.76663878	13.20226052	12.69906198	12.84552057	13.21276897	12.80056816
42	5	7.520409062	9.142994263	7.236096869	12.34495495	13.36524259	11.68175679	12.35100051	13.38686325	11.70731128
42	6	7.860268208	9.532246109	7.599824717	12.52545538	13.27769035	12.03380558	12.50285998	13.2895872	12.01656301
42	7	7.497198126	8.991183446	7.248763057	12.275398	12.60243658	11.79675026	12.15184547	12.58169502	11.73120638
42	8	8.233832654	10.11416227	7.620033543	11.83434931	11.91692563	11.05522645	11.91225358	11.98573699	11.13305817
42	9	8.509888042	10.31920428	8.068535557	12.13024465	11.81791574	11.5674818	12.20584502	11.86175095	11.6431844
42	10	6.788987039	8.381939768	6.250131589	10.25769946	9.463537758	9.532755364	10.33379006	9.489236385	9.608489841
43	1	4.819271537	5.508995488	4.324896832	6.791087326	7.519178643	6.21149698	6.573550971	6.80067771	5.994227641
43	2	5.942328165	7.476505421	5.928093645	8.2041005	9.016664932	8.180732053	7.938137594	8.650163898	7.914682463
43	3	6.447459282	7.667177427	5.913265342	8.672171827	9.075942258	8.080543498	8.379070345	8.849756538	7.797566219
43	4	6.521338008	7.848306457	6.444361016	8.603612833	9.287858339	8.509675505	8.360376748	8.98896863	8.292646914
43	5	7.221263949	7.436631893	6.304997179	9.926386261	10.30643461	8.874365362	9.619001697	10.21139548	8.546002617
43	6	7.457826578	8.055273124	6.675475137	9.903797855	10.68459511	9.028372673	9.615560723	10.49888268	8.738766646
43	7	7.290549294	7.583062221	6.708702984	9.856950176	10.30101835	9.172002484	9.584496805	10.07028378	8.904311244
43	8	6.635125849	7.278201569	5.808135006	8.961363919	9.839145633	8.017950953	8.689747468	9.133991437	7.746271901
43	9	7.083934594	7.728168275	6.768220578	9.444489569	10.31409787	9.082820235	9.167304491	9.721830078	8.805704934
43	10	6.373244735	7.018452519	5.555207791	8.637322029	9.440269974	7.727197112	8.372221527	8.158335661	7.458750623
44	1	6.63100979	7.165884448	5.985472811	9.112168397	9.804869304	8.387788531	8.786572854	8.206158039	8.060829844
44	2	6.553946204	8.038532305	6.851901194	8.77420023	9.57971352	8.952524602	8.481166569	8.375052221	8.713481578
44	3	5.75949685	6.600929414	5.261228821	7.835473891	8.023195823	7.546422214	7.50799039	7.218330361	7.20276225
44	4	9.284135815	10.70972097	8.760291764	11.98850859	12.73188051	11.43372007	11.64657684	11.19962159	11.12209067
44	5	7.764926251	7.873338104	7.008275596	11.02231657	10.9146104	10.14037159	10.74006936	10.46641693	9.948203432
44	6	8.612127441	8.795003372	7.860115299	11.56334903	11.78664781	10.73118384	11.18292227	10.80214833	10.3419614
44	7	8.80852525	9.006346058	8.256072212	11.77092457	12.17670738	11.12355683	11.35879946	11.177028	10.75566326
44	8	8.662495008	9.131536064	7.785488144	11.31204173	12.14298062	10.34004342	10.96926347	10.24522734	9.998806866
44	9	8.97131258	9.439807559	8.484004341	11.64283177	12.49720863	11.17387035	11.2944104	10.56481515	10.86499373
44	10	6.836948043	7.310554174	6.072896579	9.289805159	9.884351087	8.434521715	8.970245839	8.104271797	8.115272329
45	1	4.784309138	5.745279403	5.030205241	5.949938865	6.912840396	6.069812903	6.097432142	6.864390829	6.242570427
45	2	5.447075861	6.448475227	5.875798687	6.448843871	7.315749971	6.838950043	6.604000386	7.305770037	6.963976262
45	3	5.023298459	5.772089419	5.315740128	5.738127031	6.243510821	5.836625922	5.810562482	6.251341219	5.914432756
45	4	5.214740222	5.915681426	5.512284631	6.283445517	7.136456253	6.496409732	6.444021954	7.164625069	6.704843256
45	5	4.917807209	5.79898382	5.419357958	6.221105061	6.994875742	6.428024835	6.3893366	7.02212589	6.628203786
45	6	4.679906504	5.190047454	4.825838181	6.146709349	6.618162674	6.052820707	6.31258627	6.615880046	6.282436425
45	7	4.902214783	5.402041711	4.963534022	6.156415704	6.783040495	6.160774262	6.336631747	6.768654876	6.412440329
45	8	5.060646288	5.7488974	4.805788922	6.209528885	7.103388813	6.094754121	6.324303465	7.028526254	6.219768768
45	9	5.317789094	5.779249939	5.373390072	6.21993852	7.045991454	6.390992801	6.385278218	7.065441438	6.570007622
45	10	5.008643588	5.892539189	5.187635206	6.130226582	7.182870149	6.171132755	6.295166107	7.147493981	6.385730328
46	1	9.812724247	12.2383604	9.341431424	14.72158271	13.91771066	14.00637306	14.6079155	13.88922487	13.89465274
46	2	10.17302426	12.41268137	10.30930755	15.21737449	15.29693998	15.14416539	15.06024891	15.26595191	14.98896053
46	3	9.205737769	11.68728448	8.366630264	13.9651934	12.65907596	12.84912387	13.88306324	12.63322739	12.76670765
46	4	13.12859592	15.33709302	12.83300659	18.4752064	18.41312343	18.04124968	18.32129597	18.38186757	17.89505774
46	5	11.80958192	13.6988218	11.17189702	17.5448095	18.16144867	16.34452709	17.34930866	18.13375522	16.14922416
46	6	12.02458049	13.9095878	11.39115386	17.65710309	17.60445206	16.70080545	17.36995596	17.56240788	16.41999615
46	7	10.21380224	12.07458996	9.781682911	16.09199279	16.16678523	15.31214904	15.7245889	16.06914279	14.94458452
46	8	12.71455617	15.23722541	11.66770398	17.86951115	17.36335429	16.50299447	17.7555394	17.33671385	16.41072426
46	9	11.90495751	14.3667015	11.29312707	16.89208316	15.91462463	16.02546553	16.70961867	15.88951925	15.84897232
46	10	9.179980826	11.3920776	8.387387967	13.48793448	12.17403308	12.45076361	13.40920303	12.15055915	12.37412706
47	1	3.57379167	4.378111824	3.605605402	5.12900695	5.142556022	5.137342254	5.122312408	5.137708767	5.131186845
47	2	2.91753642	3.614716035	3.117452286	4.204017058	4.431307582	4.370500086	4.185146686	4.426626703	4.416861937
47	3	3.38862951	4.162202232	3.124613864	4.961117531	4.536482221	4.610791195	4.941392732	4.533357646	4.59330728
47	4	4.293427359	5.17267279	4.646756978	5.997947191	6.575014186	6.123427321	5.972395572	6.564923383	6.323181558
47	5	4.011945543	4.561090923	3.67188883	5.486004355	5.433056327	5.062144468	5.467100388	5.420562575	5.052053665
47	6	4.271718052	5.164833041	3.902872574	5.986631144	6.386741914	5.533078775	5.962898839	6.36455703	5.50934647
47	7	4.22956372	5.060856387	3.940730812	5.764854443	5.94001337	5.446670636	5.737393522	5.90969138	5.42022978
47	8	3.994163582	4.902852921	3.637239582	5.643903534	5.953454777	5.186876076	5.6223303	5.949153115	5.164992485
47	9	4.286997589	5.166156873	4.099104391	5.948124101	6.091113664	5.714755072	5.922865721	6.042456112	5.689514785
47	10	3.798213171	4.337415364	3.449680772	5.407875397	5.15808205	4.968904514	5.382687012	5.156330035	4.943327769
48	1	4.761157823	4.823088454	4.462896582	6.340336854	6.422139151	6.018067024	6.401378013	6.393345477	6.138351326
48	2	4.25770939	4.528686555	4.096737847	5.727459295	6.071202385	5.623790705	5.636547108	6.054784786	5.755043323
48	3	2.650038384	2.997086119	2.651218672	3.413127415	3.557896807	3.415710871	3.327728577	3.554797047	3.35655775
48	4	4.507557087	5.171431069	4.402997749	6.108182213	6.354482243	5.95512325	5.982808348	6.313456654	6.005103122
48	5	4.071655034	4.661158223	3.958255865	5.963995162	6.287520499	5.733285106	5.83293682	6.252439152	5.574934725
48	6	3.21526337	3.627572343	3.109841595	4.769297116	4.933286612	4.557210153	4.630280391	4.909851302	4.406455654
48	7	4.117472497	4.51360985	3.998798741	5.918706438	6.208199267	5.637369238	5.806961929	6.170265415	5.518225873
48	8	4.868049251	5.060240975	4.488565946	6.188656484	6.5737523	5.777858644	6.071996681	6.525526682	5.660574388
48	9	4.105826777	4.353798137	3.998497797	5.404631097	5.742406692	5.290812589	5.268706124	5.715803786	5.154664075
48	10	4.902445334	5.003677757	4.60680006	6.242692294	6.480265069	6.016142692	6.265326467	6.283859425	6.044387025
49	1	6.163642689	7.377499871	6.024571178	9.030500462	9.170283951	8.828024074	8.915812144	9.00391107	8.716845822
49	2	7.645994279	8.829578614	7.627132816	10.60957403	11.34677729	10.86000902	10.48161112	11.26091837	10.70169109
49	3	6.303461261	7.407378321	5.905004948	9.261461312	9.450317903	8.857731147	9.129462629	9.262025897	8.718165373
49	4	9.077788487	10.36832518	8.895702111	12.35789546	13.28646397	12.35121131	12.21312704	13.25163738	12.17937503
49	5	7.984327526	8.880611006	7.71020106	12.34623961	12.78465451	11.65858161	12.05551775	12.7329968	11.44091267
49	6	7.852316707	8.949040623	7.636978575	12.11551116	12.46303552	11.71869539	11.86255096	12.40978288	11.45527912
49	7	7.739410252	8.770693477	7.519246151	11.78622367	12.46147348	11.42776372	11.50799859	12.39931364	11.15475888
49	8	8.607051064	9.949377656	8.021072818	11.83440025	12.90907057	11.09540776	11.69133558	12.83340836	10.95230986
49	9	6.821350791	7.869057537	6.518743457	9.395617413	9.757737169	9.015887922	9.259418859	9.587339185	8.879764342
49	10	7.242069666	8.510947804	6.782964373	10.26222257	9.901129937	9.670211549	10.12359801	9.801107205	9.531293907
50	1	6.836182981	8.577952251	6.377442447	10.29466125	11.27765636	9.699149204	10.28006483	11.18531434	9.680091741
50	2	8.313617884	10.12138175	8.203278678	11.97436772	13.16774624	11.82928468	11.95759511	13.14406712	11.81470548
50	3	7.314701418	8.988575126	6.888929256	11.31971128	12.15255757	10.71887138	11.28341637	12.09887661	10.69998695
50	4	10.03015785	11.78801639	9.955946597	13.85991028	15.39593501	13.84280534	13.83502606	15.37195036	13.81850456
50	5	3.128526406	3.83721041	3.006930251	5.616643967	6.406534774	5.348607543	5.514771419	6.398366821	5.269646769
50	6	7.460719343	9.120722389	7.188725928	12.67999877	14.09035257	12.24061412	12.50631219	14.10160867	12.03615013
50	7	8.445822844	10.00335197	8.215571362	13.63456026	14.90850903	13.22284639	13.4928546	14.87420401	13.06605686
50	8	8.820983525	10.57170311	8.210395556	12.39604531	13.72020759	11.62284035	12.37718873	13.71282576	11.60385863
50	9	9.478119418	11.29481913	8.981718718	13.26889782	14.04879033	12.6282072	13.23978078	14.02037963	12.59986364
50	10	7.683338943	9.501008776	7.121616569	11.2755379	11.42694366	10.55139116	11.25542558	11.43486274	10.53004501
51	1	4.7555733	5.509419591	4.783965463	7.531666754	8.190484098	7.728160155	8.189697477	8.623952119	8.566594741
51	2	5.837448179	7.033761157	6.262313285	9.157178504	10.41691397	9.535963	10.04394641	10.77169537	10.58510628
51	3	3.806366645	5.383070052	3.672862511	7.103816924	7.543165445	6.970266706	8.037393981	8.116579188	7.874896817
51	4	7.077221447	7.71416537	7.160046648	10.44558902	11.51952751	10.42228878	11.31213979	12.13849706	11.49228214
51	5	6.634647064	7.593448756	6.313718683	10.28452373	11.19020406	9.720743597	11.19153095	11.77065595	10.65258991
51	6	6.145571404	7.251205678	6.012887816	9.686118944	10.40155675	9.561769718	10.50227515	10.85055205	10.38578706
51	7	6.292742603	7.536344171	6.156888132	10.07578426	11.07947297	9.792949568	11.01236385	11.54673508	10.7997283
51	8	5.79116074	6.149910728	5.414105473	8.691041568	8.560782424	8.319233948	9.407557406	9.800086111	9.067623504
51	9	6.629096005	7.154363382	6.226438329	9.872876887	9.693167031	9.367682477	10.69546684	11.23872191	10.20552541
51	10	3.551460414	3.84960842	3.297091964	5.721648533	5.616759979	5.413506671	6.307526501	6.308579804	6.002585758
52	1	3.10567826	4.316916598	3.553099122	5.089437372	6.04462226	5.627276214	5.177890396	6.083774922	5.714187206
52	2	3.388808162	3.944435168	3.6773941	4.774167892	5.61278177	4.982742987	4.808214067	5.619721764	5.016646968
52	3	4.373885353	5.224624963	4.224438372	6.980944149	7.345724308	6.807237337	7.112040039	7.465688255	6.947029944
52	4	5.028691047	5.836066193	5.417675446	7.194292896	8.187671157	7.5978688	7.297805766	8.230405143	7.679277744
52	5	5.015497803	5.813265602	4.61416728	7.194292896	8.187671157	6.689259443	7.297805766	8.230405143	6.792772313
52	6	4.290182996	5.200159022	4.131394613	6.832617149	7.509176608	6.585235874	6.903896176	7.55418917	6.660736996
52	7	4.555600397	5.342723902	4.413588997	6.894271485	7.287219605	6.647297559	6.982703136	7.314794028	6.741302115
52	8	4.613134544	5.171780445	4.354775257	6.697573509	7.34556883	6.366993005	6.799188124	7.52520456	6.465970099
52	9	4.247009239	4.56289859	4.010596105	6.071070131	5.802619159	5.773116472	6.156164631	5.960658722	5.8582172
52	10	4.361526735	3.753237792	4.116730315	6.342634418	6.22996848	6.034998151	6.452946173	6.337053138	6.142189068
53	1	5.165477378	6.698989383	4.882908854	7.913979825	7.900240309	7.556734435	7.994248579	7.922756517	7.6409215
53	2	5.402880572	6.652814323	5.198053424	7.927338338	8.150983647	7.80270763	8.002388062	8.171217617	7.901300975
53	3	6.904715819	8.322613968	6.616008141	9.762191928	10.79803658	9.455940981	9.841263587	10.82411553	9.543553654
53	4	7.518360769	9.096171063	7.362493411	10.49734248	11.7358953	10.29377285	10.58527394	11.75465517	10.40180951
53	5	7.479520309	9.012939885	6.612022327	10.49734248	11.74546978	9.392821629	10.58527394	11.7640878	9.480753093
53	6	7.240437034	8.674499658	6.628908069	10.35397683	11.59651376	9.546275386	10.43174157	11.61540247	9.623972058
53	7	7.23807608	8.679585691	6.755147218	10.42001764	11.61914103	9.781903432	10.480929	11.63282055	9.8536306
53	8	6.840651335	8.417769433	6.082650257	9.758868132	10.44793028	8.796853287	9.845477905	10.46841572	8.883431719
53	9	7.038046461	8.613291995	6.335766895	9.978728977	10.70651806	9.08903857	10.06496118	10.84705572	9.175887953
53	10	5.365245436	6.949521745	4.718771111	8.138992455	7.465837718	7.303970507	8.225463386	7.523308616	7.387016691
54	1	4.615831416	3.95105085	4.48032047	7.693395775	9.0010243	7.610787775	8.649712629	9.064304628	8.596064033
54	2	5.184499387	5.052330936	5.745746097	8.389950862	10.65611873	8.908918079	9.357718374	10.70689895	9.957053923
54	3	4.9266563	4.75091682	4.678349752	8.393049023	10.63274382	8.106064389	9.471300509	10.79322726	9.192160593
54	4	7.502567037	7.679988293	7.817197366	11.41547179	14.61302434	11.58383777	12.50557015	14.68969573	12.76326988
54	5	6.719786014	7.6321413	6.413347513	11.30079409	14.47996219	10.82354825	12.47402034	14.5527224	11.9211053
54	6	6.787565964	7.785656845	6.508286459	11.27914888	13.21580713	10.82701896	12.37920189	14.56121998	11.92512538
54	7	6.520708046	7.673456026	6.292484724	10.9862352	12.84112125	10.61283255	12.0949893	14.41049612	11.74764034
54	8	6.906099708	6.575720592	6.395078989	10.5415367	11.38530939	9.893511729	11.60914947	13.11035095	10.96068048
54	9	7.104334365	6.550966666	6.611575698	10.81181474	11.6571684	10.1854124	11.89018333	12.051771	11.26377828
54	10	5.414037312	4.444133712	4.895068766	8.901465698	9.748900459	8.219563018	9.942708306	9.833348458	9.260794243
55	1	4.667364249	4.421004852	4.605954802	6.048774677	6.861821403	6.192648185	6.547409817	6.950983119	6.748504283
55	2	4.134745283	4.664387289	4.573268896	5.924242967	7.057278023	6.496715671	6.443769302	7.13630659	7.007530694
55	3	4.045352117	5.25269557	3.493292339	5.171899057	6.282645124	4.54640112	5.464811486	6.382010041	4.837225881
55	4	4.332538186	4.778762107	4.634341206	6.373758752	7.73744185	6.751012527	6.973307927	7.827402384	7.334322518
55	5	1.712758349	2.335059609	1.623118273	3.357302843	3.831010803	3.239296742	3.613740509	4.006779187	3.576286683
55	6	4.23436212	5.085282034	4.003013083	6.373758752	7.176811279	6.019941463	6.973103289	7.773910461	6.619490638
55	7	4.09445947	4.959363588	4.01396265	6.346222488	7.628507803	6.17144073	6.940915092	7.738896316	6.768173512
55	8	4.442689124	4.481568957	4.117428619	6.243606195	6.528728073	5.943376955	6.825697529	7.509411473	6.51125021
55	9	4.553177969	4.381751294	4.259795817	6.380513986	6.632308599	6.173101196	6.992612308	7.216538398	6.772579464
55	10	4.094610278	3.527963269	3.810804417	5.466964677	6.021946591	5.456254909	6.052153619	6.167766599	6.00228089
56	1	3.529974454	4.805564047	3.581392801	5.392350023	7.002595581	5.445152449	5.930121518	7.119277358	5.970309425
56	2	4.128961138	5.513447026	4.266571141	6.106643851	7.581949256	6.291413817	6.713042208	7.788105014	6.790122612
56	3	2.601121111	3.914220602	2.523653479	4.311844014	5.408840578	4.202622104	4.905403757	5.796284692	4.798218665
56	4	3.995487071	5.604948983	4.12687321	5.976867874	7.563726347	6.067255934	6.663302113	7.642229291	6.620085022
56	5	4.038806396	5.685554779	3.761191586	6.06484767	7.850890733	5.73545255	6.769559921	7.932398473	6.433240787
56	6	4.084920081	5.748429927	3.889917364	6.136730313	6.579888446	5.878648297	6.878431784	7.980434929	6.608379223
56	7	3.82005596	5.587827167	3.685589137	6.008389321	6.367622218	5.813840422	6.760426979	7.847288288	6.539411101
56	8	2.565679274	3.688871709	2.411057017	4.070213058	4.599728254	3.883697307	4.600462056	5.464586957	4.394460909
56	9	4.10571826	4.008141031	3.937326136	6.079045053	6.827496588	5.889190131	6.703693515	6.961362637	6.497370821
56	10	4.072372008	4.544577989	3.861227947	5.94916758	6.96972209	5.731871461	6.514639817	7.220429021	6.284820802
57	1	5.077587494	5.968179237	5.301855985	6.465861666	7.515759863	6.306909378	7.026352377	7.843529856	6.840289959
57	2	1.514579879	1.904268571	1.667586279	2.223835191	2.659581422	2.26980153	2.444198562	2.724306065	2.487161839
57	3	2.840136441	3.210372115	2.958931617	4.691709893	5.399068391	4.775311439	5.340794043	5.596011374	5.426717544
57	4	4.468432971	5.980452842	5.056209157	6.604633313	8.278188303	7.109712211	7.210064266	8.475131415	7.801632178
57	5	4.274285031	5.784894	4.74350014	6.461421524	7.791136806	6.152261955	7.127684821	7.99910826	6.811576681
57	6	4.388088784	5.832313013	4.870013115	6.541029644	7.619974278	6.630369965	7.220903091	8.231721178	7.309163326
57	7	4.18725857	5.389221673	4.69666794	6.212559744	7.521813018	6.747888415	6.80971314	7.865123541	7.407591428
57	8	4.724934992	6.067803751	5.226599617	6.713346581	8.307000231	7.160085176	7.340827125	8.603569242	7.866486989
57	9	4.049911253	5.103176249	4.571095372	6.235783963	7.122460005	6.339161669	6.900753361	7.471887754	7.002081377
57	10	4.57806865	5.674837512	5.087144659	6.626960816	8.176956914	7.016827066	7.284528924	8.272091562	7.686398265
58	1	5.950099085	7.500560104	5.71673822	8.792830253	8.093452081	8.423133957	9.221567204	8.218976038	8.856878015
58	2	6.264120637	7.686718897	6.333637815	9.083682413	9.342555013	9.212787517	9.446113916	9.577079746	9.654214193
58	3	6.607940892	8.058457784	6.477499916	9.459653844	10.00784101	9.304516502	9.860976872	10.33305475	9.71370035
58	4	8.888066165	10.37944684	8.987583143	12.21107413	13.28514932	12.33966265	12.62992058	13.53760651	12.84775078
58	5	8.65367792	9.874376373	8.548453081	12.36998828	13.78068169	12.15659775	12.82748045	13.86350854	12.6181586
58	6	9.030382993	10.61106566	8.769316802	12.38487033	13.64132017	12.03460232	12.83523229	13.74997199	12.49053544
58	7	8.697618965	9.947035482	8.590344361	12.25413869	13.583218	12.05510053	12.6907223	13.67497877	12.55213917
58	8	8.353323608	9.91409283	7.92341186	11.49923016	12.21655815	10.95438601	11.94474336	12.37235345	11.39945167
58	9	8.59044343	10.19599927	8.215621815	11.84162914	11.98142626	11.36891717	12.29144839	12.84674922	11.82438762
58	10	6.914438114	8.4997824	6.488430276	10.00375429	9.312755116	9.468606981	10.44461901	9.503993956	9.907245278
59	1	3.691095643	3.464541114	3.617171378	6.08003141	7.331826809	6.020839195	6.845305004	7.375984195	6.881616315
59	2	4.204887321	4.755955501	5.000114765	6.857079457	9.088689184	7.794165711	7.739997339	9.207104211	8.76193332
59	3	4.796892713	5.878905308	4.757935453	7.851987324	10.24267537	7.76533051	8.901600049	10.7335223	8.808872232
59	4	6.41747326	7.668704525	7.070681046	9.680016487	12.64656993	10.51325883	10.69608764	12.75789892	11.50706487
59	5	5.936281937	7.70820182	5.763699009	9.664546781	12.64656993	9.251934776	10.69608764	12.7643089	10.26800593
59	6	6.027698081	7.586664389	5.797803937	9.654655422	10.64976653	9.267689116	10.67417541	12.75195624	10.28344522
59	7	5.719499939	7.489267605	5.548891063	9.468310463	10.38982583	9.17017548	10.51841033	12.62196827	10.21115617
59	8	5.358721382	5.341999743	5.013629301	8.367273851	9.181559238	7.995156323	9.216725517	9.459633179	8.880416897
59	9	5.403788395	4.837702207	5.109593636	8.498674502	9.372501135	8.117591735	9.477403185	9.492157072	9.097247361
59	10	4.226936332	3.537283228	3.860060656	7.164837292	8.012208589	6.677981208	8.105702023	8.115326467	7.639332268
60	1	3.687739348	4.680261075	3.85793316	4.469394812	5.754956287	4.754222331	4.846997343	5.79537768	5.046206066
60	2	5.29393095	6.755921983	5.517159409	6.405596857	7.698600914	6.824607416	6.667152096	7.767454588	6.877394924
60	3	5.808377518	6.966992153	5.747064768	6.47828173	7.891156529	6.677920141	6.865385393	7.974053737	7.203274318
60	4	5.071119035	6.373736116	5.287873501	6.445037951	7.560142417	6.71667503	6.67728338	7.636176811	6.756923834
60	5	5.692642612	6.701856359	5.551731043	6.258637233	7.62946339	6.773449388	6.606047479	7.70719517	7.145065104
60	6	5.899516263	6.949566992	5.819624141	6.46005817	7.872611293	6.822963708	6.843019292	7.960707454	7.311745578
60	7	4.560813899	5.555575908	4.415986057	5.284763858	6.36604325	5.568217166	5.732047444	6.492466806	5.949748947
60	8	5.840582741	6.875674858	5.750927549	6.382214992	7.764076764	6.69908568	6.802296837	7.847608029	7.191678939
60	9	5.205971184	5.585522725	5.090716975	5.940703416	7.05532501	6.215297175	6.527549128	7.144839435	6.643928484
60	10	5.2294394	6.148974544	5.386666561	5.966257147	7.216653451	6.2595496	6.423881407	7.279254416	6.646600254
61	1	2.6030011	2.64396419	2.578772077	4.136299537	4.963232476	4.220175587	4.592655434	4.998997276	4.680512179
61	2	3.249991354	3.348550183	3.373384205	4.91586736	5.876508327	5.317111736	5.427454779	5.918322156	5.863960771
61	3	4.17850542	5.366633018	4.381176544	6.40012031	8.345705285	6.654927333	7.110484326	8.508852887	7.363934542
61	4	4.532174492	5.603391652	5.230508886	6.853649038	8.215056626	7.606545085	7.586337748	8.306618191	8.235054911
61	5	2.788532289	3.830808101	2.605204085	4.683350668	6.042144563	4.43775988	5.192515882	6.137724791	4.945230753
61	6	4.500383525	5.777173354	4.327736502	6.815146945	7.405994511	6.599644281	7.532862865	8.230836551	7.325799536
61	7	4.2041511	5.784303854	4.066808223	6.782397273	7.214696763	6.568270176	7.508742435	8.480652169	7.292689859
61	8	4.150692345	4.961863802	3.919273633	6.404625103	7.107135253	6.069873462	7.139993266	8.208820841	6.786291988
61	9	4.265893471	3.963949873	4.030903985	6.497484181	7.1513114	6.216880636	7.217353535	7.2252404	6.937996196
61	10	2.802922709	2.519161246	2.624371131	4.197929022	4.657968776	4.009413187	4.680421171	4.793084455	4.487997287
62	1	3.758937035	3.939869586	3.806212943	4.806042616	5.462492258	4.766861973	5.154206959	5.508164948	5.163765748
62	2	2.692159335	3.727662325	3.022260912	4.160676911	5.402239033	4.365239571	4.739337082	5.463650574	4.950131497
62	3	2.255701521	3.632765846	2.124719787	3.78792005	4.772667355	3.64994313	4.414147996	5.361792596	4.254288228
62	4	3.642888167	4.471384926	3.705535128	5.27634385	6.351217042	5.185779161	5.756804896	6.374633628	5.712802447
62	5	3.635833141	5.596373639	3.513163655	5.972084934	7.59274015	5.743724253	6.509081969	7.715766214	6.29348329
62	6	3.763542859	5.376204537	3.585413516	5.865404342	6.359811462	5.662750235	6.577674068	7.621790565	6.350035599
62	7	3.704715159	5.537034875	3.510901637	5.90878991	6.251871998	5.642431688	6.687005827	7.868644921	6.389329685
62	8	3.497163324	4.821173875	3.249512297	5.159167428	5.727897032	4.886658237	5.796015504	6.765931465	5.48660974
62	9	3.709949255	4.007157823	3.546632275	5.326784119	5.85662625	5.181296851	5.817140663	6.345950594	5.666148342
62	10	2.71270957	2.881980491	2.565920142	3.796549552	4.473946076	3.627336103	4.151506367	4.663515592	3.977177703
63	1	3.832700095	3.67766024	3.624581301	6.252548864	6.99093749	6.065169635	7.005357734	7.400839365	7.001411691
63	2	4.372157554	5.112264189	5.080735526	7.016224149	8.919766816	7.728290963	7.966163298	9.072662296	8.773990563
63	3	4.591498698	4.547637023	4.298810486	7.213229992	8.437660206	6.919028546	8.141696938	8.92835993	7.873945817
63	4	5.99881401	6.300362576	6.409769675	8.884732143	10.96975065	9.2597916	9.891203139	11.103141	10.35616029
63	5	5.327109164	6.788185192	5.028141799	8.649623083	10.80534234	8.219655437	9.70159278	10.92799558	9.249072728
63	6	5.657799623	6.3390356	5.346630516	8.817434867	9.499767648	8.325195329	9.805533773	10.82358867	9.312184137
63	7	5.376707135	6.317956724	5.128691231	8.783139309	9.899055782	8.393544314	9.787672987	10.91921215	9.404744084
63	8	5.411145557	5.303307082	4.881880632	8.122144414	8.409191431	7.527241091	9.020962212	9.8685217	8.45764156
63	9	3.247514181	3.003766564	2.966917651	5.205332677	5.383146254	4.918347114	5.741426962	5.662265124	5.523261716
63	10	4.033128171	3.131146529	3.604093931	6.395769287	6.652464932	5.905389326	7.186684651	6.806202858	6.731277516
64	1	5.184015108	6.113621064	5.510932753	5.372177398	6.636667401	5.3558605	6.148421725	6.702685059	6.146571962
64	2	6.663523725	7.523378491	6.937508748	6.054613848	7.989776226	6.656044844	6.86424134	8.064516067	7.516931472
64	3	8.328686265	9.088845944	8.664274578	6.870748156	8.718242961	6.788973293	7.808055403	9.14458408	7.707735305
64	4	7.927433138	9.210508955	8.494270471	7.857641743	10.39293694	8.628149244	8.798515847	10.49544757	9.608482174
64	5	9.09748985	9.997908178	9.446204412	7.857641743	10.23538554	7.400722161	8.798515847	10.36740247	8.30613294
64	6	9.338285149	10.14845995	9.590820455	7.852934843	8.992052353	7.4470437	8.791437605	10.49154618	8.356049676
64	7	8.908705816	9.920672641	9.181907716	7.503030221	8.196025873	7.223693183	8.433954978	10.09458162	8.12706657
64	8	8.199980268	8.812842837	8.509387286	7.152141359	8.118808799	6.773718264	8.004559124	9.29533929	7.637299679
64	9	7.585753045	8.56059786	7.858442449	7.103519778	8.018970109	6.725202633	7.985309687	8.10843123	7.586678357
64	10	6.247898206	7.124849891	6.612633797	6.265123113	7.145178232	5.957868767	7.007206785	7.295070541	6.729173297
65	1	4.260341345	3.99848094	4.101765373	6.331441162	6.836840515	6.514544681	6.791689893	7.013343405	7.026234888
65	2	3.174805778	3.918519467	3.653506704	5.359203125	5.912442681	5.89427289	6.013989123	6.124144646	6.438165949
65	3	4.897314957	5.474218441	4.943547674	7.552008362	8.127107407	7.754564864	8.339211168	8.392330074	8.377584556
65	4	5.528237908	6.381743729	6.015536687	8.291543506	9.153698876	8.834121618	9.098636307	9.371334451	9.465682138
65	5	6.321401706	7.320479685	5.88287546	9.483201066	10.49620075	8.886306927	10.40704207	10.73379293	9.755085011
65	6	4.229352931	5.012963771	3.981026024	6.89912498	6.946580157	6.587511666	7.682661558	7.975016154	7.341983308
65	7	4.802563509	6.078812127	4.603356572	8.227561054	7.688273071	7.970579318	9.093597191	9.164724338	8.803091963
65	8	1.777181923	1.501466212	1.656520562	2.744213267	2.781478889	2.70513204	3.014745258	2.943117221	2.949721595
65	9	5.599371454	5.376198843	5.213713986	8.187258941	8.288085627	7.945742834	8.990650528	8.950405285	8.72135324
65	10	4.132060975	3.191989843	3.79774975	6.344898252	6.712660982	6.199514024	6.943027206	6.89771605	6.800240325
66	1	3.959387803	3.864922005	3.90006475	5.476619027	6.493052879	5.505506483	6.09845659	6.594820384	6.157496577
66	2	4.452168284	5.297361421	5.078481196	6.527374837	8.129741701	7.264224557	7.248039904	8.219981951	7.95375266
66	3	3.667771987	4.6753532	3.5112799	6.597672289	7.987154483	6.394019264	7.397910278	8.308599635	7.191044686
66	4	4.964255848	6.115844851	5.408501015	7.358381303	9.223285005	7.896826409	8.169808527	9.319080886	8.674357619
66	5	4.958588555	6.369456636	4.622536718	7.358381303	9.272600369	6.93123239	8.169808527	9.35732083	7.742659615
66	6	4.359222432	5.539394535	4.103893713	6.713665592	7.267028817	6.351607765	7.449953183	8.378848533	7.092224192
66	7	4.613876098	6.144932382	4.47068762	7.278690396	8.204914862	7.010889231	8.101736752	9.10220768	7.83366726
66	8	4.590770685	4.996387897	4.235705265	6.699122485	7.1992717	6.339410414	7.404428339	8.130571994	7.053975621
66	9	4.769117565	4.455884703	4.491229169	7.019606298	7.470101329	6.729771815	7.797631642	7.681914311	7.513287141
66	10	4.10404565	3.562746293	3.918406398	5.909390575	6.567567274	5.72633767	6.566158401	6.691635913	6.380481096
67	1	5.912355339	6.932454052	5.455433376	9.491246345	9.55627589	8.940561734	9.895287534	9.672166489	9.35536859
67	2	6.078866317	7.653745599	6.502318057	10.35018637	11.77981855	10.6640706	10.74820052	11.90469776	11.16092938
67	3	6.543775757	7.973749991	6.185443523	10.65166671	11.72142458	10.15173678	11.05563078	12.02547506	10.55575063
67	4	7.915521044	9.674636043	8.264598133	12.69440078	14.38026449	12.87237141	13.15080186	14.4861413	13.42804116
67	5	7.680649171	9.367031014	7.272173039	12.46628184	14.46937931	11.80753619	12.87703459	14.63420886	12.2560176
67	6	3.571899737	4.743134622	3.404546028	6.498751935	7.101328227	6.219206712	6.657728105	7.149946126	6.383657121
67	7	8.206570546	9.663850625	8.276564706	12.67252889	14.30860186	12.48019531	13.10632014	14.42568588	12.98125951
67	8	7.424770899	8.461168955	6.788396665	11.20500837	11.97326861	10.38670567	11.64075663	12.06424158	10.82211429
67	9	7.721357599	8.688175989	7.264179293	11.82774766	11.75489029	11.21535688	12.2318716	12.43539279	11.64403295
67	10	6.086246025	6.21018795	5.529828792	9.736630798	9.192538995	9.026697533	10.17060729	9.337618398	9.449999354
68	1	4.766553667	3.996052431	4.462255849	8.144549581	9.021436726	7.835704092	9.677620474	9.156387776	9.328512941
68	2	5.485854611	5.253385479	5.861019215	8.909855134	11.02318444	9.126460315	10.44794524	11.10833359	10.91945006
68	3	5.157006979	6.032772887	4.874597185	9.632527471	11.28181035	9.327504596	11.91979436	12.65835354	11.51750311
68	4	7.566268901	6.980757338	7.79804538	11.34598682	12.72862838	11.14920339	13.00581336	14.09973087	13.118791
68	5	6.913967179	7.579691184	6.637459268	11.17031823	11.01759433	10.76148281	12.8876635	14.27960323	12.35845589
68	6	6.625976379	6.915348612	6.381129259	10.68592721	10.75992817	10.35264025	12.33545319	13.3124456	11.90488587
68	7	6.597249744	7.312425163	6.380744806	11.12983163	11.05832721	10.86956463	12.88179788	14.10758883	12.54229636
68	8	6.572419715	5.867417825	6.088947449	10.24789859	10.85622536	9.729393047	11.82656611	12.31500687	11.25882252
68	9	7.020168648	6.270082704	6.601806229	10.76075628	11.44460272	10.31359608	12.40776765	12.08562065	11.87708114
68	10	5.493738034	4.542782681	5.017183041	9.083933814	9.737693036	8.58354032	10.66102365	9.930520452	10.08360864
69	1	3.779940173	3.509107304	3.564130319	5.497976925	6.272095234	5.812832901	5.88651802	6.402422371	6.311795322
69	2	4.51201577	4.900281492	4.712215408	6.503577712	7.962894439	7.104981081	7.096718301	8.083586991	7.606384346
69	3	3.297160545	3.740547558	3.182972337	5.277866047	6.745339083	5.132586916	6.027599137	7.033106877	5.868369701
69	4	5.494707049	7.404006906	6.031685007	8.30248536	10.42418384	8.900834338	9.219960981	10.51658906	9.724693133
69	5	5.388523568	7.331792385	5.10396886	8.396577161	10.55546229	7.969897237	9.326122337	10.696715	8.899442413
69	6	5.506574349	7.29751962	5.293712226	8.357656262	9.936097856	8.093451285	9.287055324	10.79209561	9.022996461
69	7	4.433234651	6.293333283	4.382979511	7.549119	8.006134181	7.427449548	8.367054944	9.527860704	8.241953358
69	8	4.54337794	5.216807058	4.203483861	7.191401839	8.012089289	6.754481873	8.081809824	8.817250984	7.644670296
69	9	5.227880222	5.408407891	4.914798602	8.010009731	8.808561125	7.623122968	8.910405309	9.180838856	8.540962643
69	10	4.437958392	3.98841485	4.093913721	6.857731935	7.635244257	6.486168437	7.536213214	7.833111868	7.313529577
70	1	3.477694668	3.415486935	3.328008635	5.337901008	6.322990276	5.383017179	5.861859427	6.384934763	5.98861274
70	2	3.8414766	5.431770557	4.6422442	6.262101992	8.301500553	7.195804484	7.074268547	8.416362619	7.893331015
70	3	2.726291205	3.774959929	2.657653833	4.976537916	6.365788286	4.873058877	5.741986525	6.7910749	5.607214448
70	4	5.352935271	7.301876793	5.82775753	8.093905521	10.35643687	8.54961566	8.972140622	10.46982435	9.314739604
70	5	5.159204427	7.214829639	4.854459588	8.118796317	10.40106545	7.609766477	9.005777353	10.53394858	8.488333407
70	6	5.086249601	6.865691408	4.880054511	7.801991905	8.943793737	7.517464651	8.655660341	10.18785477	8.367616973
70	7	5.053064429	7.08239686	4.915097459	8.096327043	8.847450581	7.861556781	8.988324903	10.49036465	8.746488282
70	8	4.770227676	5.901316621	4.324076151	7.399881332	8.224799142	6.845918162	8.225901891	9.385892826	7.695336895
70	9	5.138270738	5.201737745	4.788293458	7.856794571	8.683393706	7.430198301	8.729063734	8.966201675	8.2962709
70	10	3.851056296	3.392225558	3.429937792	6.274953339	7.05422112	5.800474447	6.985686412	7.168788124	6.597667419
71	1	3.535530061	4.430689997	3.357488679	5.361682319	5.735280223	5.274088116	5.536646535	6.437893282	5.457515524
71	2	5.061197102	6.608380426	5.676250013	7.615610445	8.813061618	8.418437929	7.928163212	9.070454062	8.732471344
71	3	4.824894126	6.933192879	4.505751379	7.786152864	8.729764114	7.264630586	8.099740803	9.352490431	7.576211512
71	4	3.579317793	4.344250018	3.462634654	5.332102546	5.866202767	5.106054209	5.464941732	5.975272062	5.245872985
71	5	6.60183299	8.290069791	6.139371443	9.875861737	11.29833815	9.149190079	10.21019715	11.42167932	9.4853797
71	6	6.533657126	8.059862613	6.129767978	9.852927706	11.02882452	9.226240608	10.14697758	11.27651805	9.543268625
71	7	5.496080195	6.843268682	5.141209782	8.792225649	9.882355279	8.280601378	9.043904907	10.04414033	8.537069726
71	8	6.657230484	8.504765616	6.055564788	9.57823374	10.79629087	8.821648463	9.909721795	11.08704228	9.152815816
71	9	6.04759723	7.860288572	5.547386302	8.955786787	9.570309271	8.294415356	9.283460027	10.49075039	8.622797192
71	10	4.768022685	6.570757261	4.266766368	7.449480595	7.069084265	6.858958838	7.757791973	8.848305471	7.176793081
72	1	4.303929518	4.527994476	4.188473579	6.090756023	6.425849933	5.874204683	6.529213306	6.401221005	6.081544391
72	2	5.196475937	6.121924296	5.629945221	7.502150915	8.604985589	7.960298591	8.193767464	8.619962854	8.303209825
72	3	4.854170507	5.156430503	4.719921872	6.793314666	7.232297533	6.45267993	7.364324277	7.378393144	6.933285848
72	4	4.526485065	5.6361678	5.147414917	6.833210014	8.213888172	7.620171045	7.562970737	8.343209973	8.261571942
72	5	4.966193636	6.687326324	4.751344532	7.962599683	9.700381272	7.528733349	8.83280337	9.871498361	8.379256388
72	6	5.27964528	6.493385002	5.111772382	7.981658355	8.718340381	7.748146265	8.83280337	9.800708232	8.598970611
72	7	5.152155924	6.788254658	5.264537313	7.958709744	9.058851419	8.059359603	8.807877296	9.826932448	8.910808608
72	8	4.891064309	5.26324223	4.672261956	7.192111316	7.449626617	7.012318082	7.85284356	8.365523791	7.744955298
72	9	5.31693002	5.280166919	5.013067896	7.789197877	7.994011683	7.485498671	8.569478257	8.852871377	8.321000002
72	10	4.861268268	3.852659059	4.557401091	6.879544832	7.280557263	6.764069994	7.420750162	7.459527118	7.430806544
73	1	5.83617781	6.62308737	5.813334032	5.646766749	6.757939784	5.538459081	6.315691984	6.847381195	6.254618798
73	2	7.070930646	7.721582676	7.107716261	5.955186251	7.888803038	6.691918712	6.737246906	7.948943018	7.472197029
73	3	5.647415945	5.894629725	5.742629847	4.20153415	5.084098866	4.037910017	4.934507203	5.363315965	4.776365351
73	4	7.771797342	9.241106831	8.310000016	7.860746472	9.914106587	8.405803855	8.679386993	9.956024911	9.198853995
73	5	7.900669581	9.264037883	8.393270839	7.860746472	9.923600118	7.265849591	8.664832496	9.96437223	8.106118308
73	6	8.829364321	9.901340848	9.200028645	7.848159872	9.197574193	7.452485068	8.677511688	9.918586927	8.292815029
73	7	9.146220976	9.935344604	9.34950434	7.821307182	9.723346072	7.481610727	8.670568235	9.989664889	8.325419598
73	8	7.753734672	8.749341086	8.03239228	6.947793096	7.635452886	6.570632987	7.682734909	8.844236202	7.315642583
73	9	7.766869749	8.803388847	8.055038618	7.240591341	7.811133737	6.812951336	8.02546429	8.430684593	7.626622788
73	10	5.452333005	6.365526724	5.634108025	5.567761566	6.278998106	5.337621395	6.111385484	6.403417638	5.994988535
74	1	3.859650918	3.014938953	3.617971867	5.92736071	6.662916265	5.87443111	6.575315187	6.703712643	6.553248895
74	2	4.656064545	4.50846735	4.935021878	6.824381507	8.185734061	7.420666543	7.489075481	8.246012608	8.106354096
74	3	3.523481025	4.32805281	3.493566874	5.890326747	7.270859177	5.851359111	6.561632282	7.559920558	6.523996215
74	4	5.644041076	6.732797535	6.248404071	8.310535823	10.25302932	9.064871754	9.097606883	10.33466792	9.847340964
74	5	5.413688658	6.830104509	5.102150796	8.310535823	10.25302932	7.770415943	9.097606883	10.33466792	8.557487003
74	6	4.937211206	5.963480272	4.66624275	7.659007973	7.900533454	7.285634268	8.313197587	9.356184977	7.960698752
74	7	4.247035796	5.501489308	4.053333388	7.160835154	7.915334359	6.859164136	7.831745309	8.79309852	7.545877419
74	8	1.537205872	1.169457747	1.392904142	2.428312417	2.633818164	2.360011576	2.692050101	2.705463364	2.62164882
74	9	5.209196412	5.004131413	4.921746274	7.560536403	7.901539385	7.286090264	8.218081823	8.224080887	7.992116731
74	10	4.195028098	3.316127955	3.817969844	6.29051262	6.785137369	6.019310731	6.923326899	6.888822592	6.717946862
75	1	5.71538009	5.361758463	5.376176097	9.867871011	11.71033017	9.498771355	11.67652852	11.94847067	11.27297585
75	2	6.521854016	6.968877222	7.053646237	10.67180299	13.8867909	10.97548929	12.44909902	13.95723163	12.88060186
75	3	6.258778882	7.201606507	5.95602952	10.59635434	12.48590758	10.28347947	12.60831604	14.28330587	12.22168852
75	4	9.149778845	9.317277671	9.448141143	14.04967961	17.65660745	13.84478417	16.03454055	18.17013197	15.93605127
75	5	7.748421057	9.662062775	7.20862161	13.10382411	13.45952747	12.581512	15.45909472	18.06669509	14.75707493
75	6	8.001008347	9.544315407	7.594842417	13.38014934	14.02268709	12.97297555	15.5423027	17.93710981	14.99022026
75	7	7.084113	9.472079328	6.73344222	12.58702191	13.08110326	12.2495389	14.85871054	17.4194927	14.38653011
75	8	7.94676715	7.826209322	7.286752326	12.57982497	14.01535192	11.85252604	14.45457921	15.66780376	13.62005914
75	9	8.334257385	7.910895464	7.729216683	13.06524296	14.58605582	12.40268252	14.98776844	15.18328318	14.21411321
75	10	6.061119717	5.330967968	5.415681121	10.45978646	11.99400419	9.736369847	12.30295273	12.10289043	11.44620451
76	1	3.858521973	3.143797354	3.405258492	6.44135368	7.065033818	5.848566377	7.242889341	7.118861047	6.65430883
76	2	4.450022287	4.32833353	4.839818749	7.100374435	8.867875104	7.332098992	7.9137793	8.967194694	8.236323715
76	3	4.804215928	5.460763084	4.409138225	7.989799087	10.17195594	7.497341953	9.057116475	10.39403771	8.56176414
76	4	5.656480672	5.773309954	5.846496525	8.406497387	10.69938268	8.26629324	9.224522136	10.79567515	9.157839148
76	5	5.703593108	6.150397361	5.22721889	8.971793136	11.4290422	8.191705875	9.846267943	11.52963216	9.063306368
76	6	5.893466248	6.069973976	5.317246632	8.91902947	9.78551512	8.164698851	9.795186859	11.32564188	9.037431882
76	7	5.561585575	6.22895606	5.065980776	8.860373874	9.4300833	8.149478585	9.757012451	11.2643941	9.045578878
76	8	5.329847569	5.483058841	4.708296557	8.162813648	8.721777568	7.370940528	9.016005887	10.06210354	8.223801004
76	9	5.600293022	5.098749453	5.071762728	8.47908295	9.037188049	7.808291434	9.3395359	9.269962463	8.670096083
76	10	4.536937561	3.695868054	3.891370374	7.299324544	7.8323314	6.459020212	8.096768686	7.928236122	7.297352787
77	1	5.003200247	3.889035633	4.738385474	8.039786805	8.609940484	7.84036363	8.642530758	8.641432894	8.606410835
77	2	5.544722309	5.446379716	6.205815505	8.623804202	10.22913295	9.499215339	9.318247103	10.28650106	10.2913566
77	3	5.103621942	5.378723905	4.875439995	8.530530723	10.20723354	8.19799238	9.294665681	10.50978641	8.971650321
77	4	7.795990665	8.83298255	8.742592976	11.41333403	13.85047076	12.47216193	12.23194226	13.91704441	13.31869522
77	5	7.198480524	8.293206417	6.915934658	11.41333403	13.78283114	10.83463486	12.18596011	13.83086561	11.65324308
77	6	7.15708787	8.110738453	6.871841467	11.40774622	12.16789346	10.86611707	12.21422126	13.86806708	11.68472529
77	7	6.803081776	8.211547271	6.537718829	11.25818227	13.42417089	10.84268095	12.05169092	13.65479219	11.66543889
77	8	6.833117824	6.913580168	6.366252954	10.24876104	10.41646725	9.66596499	10.94063802	11.72708444	10.45224603
77	9	7.11755722	6.580342767	6.710622524	10.66571897	10.81759483	10.1465796	11.47342056	10.89728197	10.9541562
77	10	4.446986714	3.166408089	4.11502663	6.912822946	7.09085188	6.533871672	7.456254365	7.214769362	7.079482075
78	1	4.628582811	4.098663673	4.341652415	7.667475422	8.716589469	7.32865007	8.824292424	8.810016512	8.464049049
78	2	5.450483691	5.606550291	6.059234447	8.556720838	10.65481138	9.081523061	9.667921592	10.76171553	10.18411805
78	3	5.282022075	5.33326155	4.944261232	8.705887548	10.14652931	8.308734785	9.78236565	10.59038066	9.557895176
78	4	7.221184856	7.705814182	7.787253717	10.83922072	13.93005578	11.32589836	12.08396963	14.03791396	12.71850412
78	5	6.412976819	7.667191954	6.058885491	10.75192074	13.81633424	10.16116091	12.07854499	13.88972381	11.41904435
78	6	6.521470006	7.703166516	6.211359632	10.53260435	11.52891642	10.038018	11.77096876	13.58883543	11.26164173
78	7	6.454394791	7.819488829	6.293735509	10.63912388	11.38670198	10.35496889	11.95203129	13.94586365	11.68408247
78	8	6.305882468	6.137065038	5.799995917	9.705235728	10.40584122	9.081272698	10.80578269	11.95875503	10.27532809
78	9	6.783192478	6.145923404	6.316584792	10.31008147	11.10799895	9.726833578	11.54235333	11.30523748	10.95552556
78	10	5.07840371	4.228701201	4.546897511	8.293413848	9.018564652	7.654419594	9.388141861	9.187654938	8.785189963
79	1	3.868170365	3.533828741	3.739475991	6.394734812	6.819198138	6.229982115	7.102096471	7.079599907	6.936922321
79	2	4.688328533	4.804527477	5.123270682	7.342674028	8.723528341	7.842821605	8.066260552	8.885048112	8.737254095
79	3	4.907682712	4.660853745	4.746485482	7.730585049	8.708387481	7.531424119	8.518461721	9.116439876	8.314833512
79	4	6.218514156	5.658024012	6.538662925	9.142821275	10.67697243	9.331259111	9.941888943	10.78411722	10.30995202
79	5	5.785432979	6.00170234	5.651495853	9.105496079	10.80399256	8.77483271	9.941888943	11.02675474	9.573900379
79	6	6.053845141	5.826029921	5.844357438	9.06135125	9.916491034	8.724635889	9.852561351	10.60689659	9.516531907
79	7	5.552487632	5.843850327	5.420593202	8.999028113	10.20244806	8.747782161	9.78163896	10.46216709	9.557354536
79	8	5.636198888	4.948741002	5.233443184	8.491050321	8.46357385	7.980465634	9.277024965	9.690312143	8.766484414
79	9	5.755579265	4.990753155	5.422653647	8.626743856	8.598048797	8.205594669	9.40857355	9.597039471	8.989568894
79	10	4.610339261	3.333371661	4.22269492	7.372293481	7.370432698	6.893675068	8.120767985	7.534708882	7.662833775
80	1	4.728542523	5.172862867	4.835766478	5.739642679	6.880965345	5.816951095	6.085716478	6.877262366	6.218356328
80	2	3.988164892	5.220747451	4.506861085	5.564399909	6.881150195	6.025473455	6.034920562	6.914460652	6.465746474
80	3	3.838727874	4.949583622	3.661124371	5.501010567	6.671355581	5.222081975	6.061199646	6.795058035	5.819309787
80	4	4.167263837	5.707499174	4.534707015	6.002891576	7.415192586	6.378769407	6.373706972	7.403298567	6.872614964
80	5	3.756820703	5.302606708	3.498585558	5.656605114	7.090381291	5.333811183	6.265321289	7.234020525	5.942527358
80	6	3.743172359	5.195764292	3.538612225	5.650900921	6.626568304	5.383844517	6.242590645	7.138962328	5.978969692
80	7	3.685925474	5.179867703	3.526911928	5.643830961	6.757094982	5.409256373	6.241649049	7.234611774	6.012952065
80	8	4.083660329	5.266292479	3.834774986	5.634078315	6.351706205	5.286874602	6.225634186	7.085315208	5.881811227
80	9	2.997698483	2.973444565	2.823172502	4.047415157	4.551061093	3.934915964	4.40188095	4.632354255	4.294867212
80	10	4.251262468	4.366484579	4.130014967	5.252111096	6.020632242	5.069920944	5.720759216	6.19050449	5.535270293
81	1	5.545053717	6.407863523	5.862520433	4.775273375	5.253238189	4.479186878	5.339434796	5.291929841	5.043794909
81	2	8.109724567	9.288978018	8.513125136	6.519207124	7.944937065	6.705686229	7.202317398	8.012284429	7.439100631
81	3	8.916899964	10.29817908	9.380403675	6.874017273	8.225509179	6.628569043	7.910015852	8.35992306	7.674026112
81	4	9.612115066	10.85678376	10.14425566	8.012095148	10.17303554	8.244060052	8.737334027	10.25849263	9.063196548
81	5	10.14171719	10.98311446	10.38468327	8.012095148	10.1751443	7.578372009	8.737334027	10.26060139	8.303610888
81	6	9.957953555	11.17454567	10.35286973	8.003768079	9.978553636	7.681778413	8.729807935	10.07630131	8.407982733
81	7	9.936197728	11.08787306	10.36640097	7.88161746	9.858335245	7.679266289	8.599085392	9.937453267	8.420813079
81	8	9.08632107	10.38120642	9.511207554	7.160572983	7.894471565	6.717063516	7.849100115	8.977816123	7.40571852
81	9	9.078563368	10.21809107	9.480787346	7.269819573	7.734755962	6.853272229	7.966534542	8.410737355	7.55107467
81	10	7.771244108	8.759811145	8.140171284	6.446477649	6.930120456	5.974977183	7.130609478	6.997330148	6.671125433
82	1	5.033759418	5.601015279	5.295994366	6.469628499	7.47196813	6.579222211	6.926331256	7.93270904	7.100363928
82	2	4.13324364	5.49318542	4.702619699	5.8627589	7.043097362	6.528052861	6.383538009	7.707365373	7.045708526
82	3	3.674279374	5.05124865	3.551694069	5.536646131	6.730426412	5.373447913	6.070799207	7.396843501	5.897795187
82	4	4.1750416	6.003691005	4.618443202	6.120516126	7.393190005	6.674768128	6.644237809	7.965032655	7.190628413
82	5	3.795779236	5.601920013	3.520824602	5.741253762	7.021434733	5.39756047	6.264975446	7.668486352	5.921282153
82	6	2.847184571	4.411380434	2.67348806	4.812938541	5.448756803	4.581861014	5.232433059	6.389802561	5.004708159
82	7	3.249785065	4.806163406	3.252177095	5.046555087	6.15226913	5.036983586	5.461916204	6.684549024	5.45658267
82	8	3.877421552	5.60647717	3.63109556	5.769548955	6.432378435	5.450589311	6.274731017	7.654631999	5.968764704
82	9	4.181465825	4.866591977	3.96543961	5.952290823	6.55020523	5.699541508	6.497003913	7.041137415	6.220901711
82	10	4.696472114	5.035483795	4.777353818	6.162907016	7.199320994	6.305194426	6.604836237	7.431844662	6.759264775
83	1	2.45597249	2.876991279	2.322690644	4.067634364	4.986322115	3.946451584	4.423584935	5.086923564	4.362758356
83	2	3.446134183	4.45735179	4.045361162	5.479356225	7.180452807	6.258830322	5.973746399	7.236415329	6.735161171
83	3	4.19354826	5.672320018	3.959447414	5.774470819	7.733628673	5.438699159	6.57667175	7.937532485	6.251607599
83	4	2.148375837	2.972355494	2.370401377	3.644685026	4.664120084	3.83708927	3.95592523	4.702632242	4.125653205
83	5	4.870664387	6.444215488	4.448368831	7.258664746	9.044213625	6.730795301	7.814863917	9.132977333	7.286994472
83	6	4.868468737	6.492434955	4.485024322	7.258664746	8.929928404	6.776614664	7.814863917	9.040870652	7.332813835
83	7	4.6905812	6.334162765	4.382005622	7.198021198	8.859143151	6.79032858	7.743669062	8.9447982	7.336576164
83	8	4.623317852	5.636323419	4.20354793	6.804392754	7.568397772	6.358033094	7.31842919	8.231001937	6.871083318
83	9	4.60986744	4.850232311	4.205015978	6.91143234	7.450123865	6.425980911	7.468132379	7.847136114	6.988408993
83	10	4.046613311	3.382512481	3.614039556	5.821059759	6.518806804	5.527204926	6.250464758	6.579294822	6.061170953
84	1	4.078489838	4.15441491	3.800671014	5.579340291	5.963719275	5.41358189	5.880018611	5.93590716	5.583441099
84	2	3.255468999	4.038212379	3.520560435	4.819075221	5.710169658	5.077524249	5.076680718	5.723357349	5.287515996
84	3	3.767815418	4.881046376	3.645427958	5.696178695	6.766240444	5.607659336	6.057337687	6.821638222	5.950197049
84	4	4.083556005	5.36956532	4.63323696	5.977063636	7.396703845	6.600993995	6.291022173	7.431816402	6.8455955
84	5	4.083556005	5.316864116	3.789327489	5.977063636	7.312325259	5.60927799	6.291022173	7.36578693	5.923236528
84	6	4.083556005	5.159572272	3.878548855	5.977063636	7.275058351	5.720804699	6.291022173	7.305511189	6.034763236
84	7	2.923186328	3.581510916	2.77397813	4.392179703	5.320514693	4.189534228	4.609068096	5.336216376	4.409030957
84	8	4.103893642	4.954543811	3.954110501	5.371033499	6.385055119	5.179987009	5.66341356	6.487086465	5.465222832
84	9	4.384915321	4.906525703	4.132549876	6.021513318	6.362734979	5.754917924	6.335503407	6.744814124	6.085783289
84	10	3.71448519	3.295042511	3.554336483	4.613539705	5.185505949	4.444842765	4.877349869	5.250056696	4.740873259
85	1	4.802347818	5.572910647	4.638911702	6.455618061	6.821486944	6.18211291	6.97792166	7.339484646	6.64490539
85	2	4.876395764	5.511834531	4.842364481	6.562496252	7.046309292	6.440762505	7.019834227	7.512489857	6.911157066
85	3	2.73999752	3.215879563	2.38602089	4.793684306	5.796310722	4.307831663	5.386633662	6.170360137	4.896806444
85	4	5.158905665	6.4514774	5.633352503	7.306469808	8.334916553	7.748801969	7.576170597	8.421789463	8.162388609
85	5	5.107219913	6.374521426	4.542877085	7.308562966	8.288575861	6.53756809	7.577054268	8.365014364	6.806059392
85	6	4.253987454	5.240850682	3.83413586	6.34029093	7.014338733	5.717492391	6.497548317	7.146283168	5.876680437
85	7	4.99451751	6.169225107	4.444960382	7.295600775	8.260229264	6.591587854	7.560940036	8.316225099	6.856088976
85	8	4.862166076	6.066490532	4.416837114	6.707679384	7.521717053	6.154192791	7.031284634	7.905523828	6.471366046
85	9	5.114253535	6.440987929	4.713182857	7.247522254	7.776919708	6.689864221	7.537579807	8.441790239	6.980171136
85	10	4.884130325	6.129998367	4.877747414	6.748584527	7.335733686	6.50759313	7.184891992	8.156372242	6.972321321
86	1	3.811772016	3.553538512	3.884718094	4.988993718	5.791010519	5.323584748	5.149727741	5.896655527	5.484505597
86	2	2.957929589	3.136393532	3.03656922	3.666110692	3.923821063	3.796218178	3.747333093	3.938014735	3.875930547
86	3	3.837263879	4.477681294	3.759797927	6.091168403	7.195866702	6.031549974	6.444074758	7.308941208	6.383615964
86	4	3.086242038	3.370801108	3.168339353	3.94780623	4.409067785	4.216714993	4.118873566	4.416380285	4.364887985
86	5	4.722779974	6.176397367	4.303372555	6.92183014	8.449783887	6.397570866	7.323668329	8.511693603	6.799409055
86	6	4.722378317	6.108855612	4.423181789	6.911974068	7.495012676	6.540853315	7.304439162	8.54820008	6.933748568
86	7	4.555622311	5.876695864	4.325452803	6.832178118	8.356390246	6.523110382	7.215874137	8.444506257	6.912010062
86	8	4.191953266	4.68201061	3.765324855	6.050384069	6.428125811	5.679324734	6.371099227	7.27325423	6.01150826
86	9	4.608380135	4.361769811	4.335867364	6.653196372	6.997087064	6.42260346	7.093489259	7.044814977	6.820506939
86	10	3.847708236	3.293849053	3.531683877	5.212293355	5.858917648	5.216536534	5.421483991	5.945714694	5.553642085
87	1	4.764924992	5.699193474	5.15885132	5.475106047	6.588855316	6.018746068	5.632156217	6.572678464	6.211051513
87	2	4.710345607	5.824828815	5.041180014	5.10310637	6.20678321	5.754856814	5.254173106	6.220378003	5.901982892
87	3	5.501712889	6.750729747	5.708380726	5.123283509	6.552862796	4.946281984	5.563468415	6.648221968	5.381323605
87	4	4.616745317	5.726801217	4.872815025	4.540668888	5.697939753	4.904431777	4.784724343	5.728039908	5.139384399
87	5	5.749657544	7.108946478	6.157391589	5.407074809	6.840426471	5.243349051	5.713287813	6.882518795	5.549562055
87	6	5.643150964	6.946746873	6.028185595	5.372748743	6.727791213	5.160055365	5.657650632	6.786751233	5.446786055
87	7	5.942654839	7.064877931	6.081182749	5.398906979	6.776693588	5.132559394	5.702416006	6.856619939	5.436293394
87	8	5.23557454	6.445228994	5.488806322	5.174458641	5.751011397	4.975539138	5.467277528	6.3973765	5.269920474
87	9	5.753329511	6.976073945	5.979456329	5.415716457	5.802958112	5.217099716	5.744055756	5.997141046	5.537781358
87	10	4.786966716	6.061320764	5.154632391	5.093231003	6.071894192	5.21190377	5.41436246	6.119897719	5.530775508
88	1	4.127195412	3.365339258	4.022046301	5.789731981	6.562334361	6.004755547	6.249628031	6.650841637	6.505130761
88	2	4.897716895	4.215232464	4.872201214	6.698480703	7.574134262	6.965405103	6.862180228	7.645829024	7.5137105
88	3	3.897360782	4.937818442	3.755313534	6.474071092	7.788353142	6.288374429	7.041441655	7.98211649	6.853858063
88	4	5.435176113	6.383656819	5.880266084	7.930938714	9.3852709	8.494259967	8.491819354	9.469432943	9.040772257
88	5	5.380859852	6.297328579	4.974824389	7.930938714	9.473448128	7.373841465	8.491819354	9.555391722	7.934722105
88	6	5.417553061	6.323028037	5.148096391	7.928427202	9.44041292	7.577877688	8.488274447	9.522506215	8.138277657
88	7	5.162340111	6.341670898	4.953729925	7.930938714	9.415244319	7.558217255	8.490936127	9.510498785	8.119097895
88	8	4.664445196	3.828442354	4.233953502	6.371563131	6.91255814	6.3932527	6.957190056	7.195373937	6.924402584
88	9	5.330308094	5.474960492	4.967958774	7.701649398	7.742895278	7.334453011	8.263598003	8.378611027	7.884559222
88	10	4.378914593	3.340488613	3.991199868	6.057100013	6.511656936	6.002148179	6.589819731	6.662688126	6.477008027
89	1	5.636180619	5.951834031	5.364479864	7.634946737	8.36147493	7.220845331	7.884103418	8.495702703	7.493778409
89	2	6.838298033	6.850305772	6.315778551	8.741140935	8.936957074	8.14633644	8.983054493	9.436990894	8.493817789
89	3	8.36414412	8.162410539	7.840938319	10.37503104	10.97577062	9.699949649	10.6937712	11.11345646	10.01925942
89	4	8.388205624	8.053427892	8.270925719	10.36780649	10.66499706	10.56452344	10.57468701	10.70430921	10.88514835
89	5	8.519981406	8.39258109	7.992084075	10.99749259	11.72726946	10.05200458	11.32849132	11.78601505	10.38300331
89	6	8.540990137	8.457286517	8.045921107	10.64014576	11.33333106	9.918358438	10.95854755	11.3724427	10.23617076
89	7	8.517393021	8.011969407	8.1042784	10.99321455	11.46332172	10.30777571	11.31431015	11.51547767	10.63343219
89	8	8.131614454	8.138866147	7.401030942	10.08690345	10.79627087	9.174155677	10.39465412	10.85325764	9.497518187
89	9	8.568389958	8.568333829	7.904178493	10.6052941	11.32902735	9.76389234	10.93359063	11.38555362	10.09211184
89	10	6.842787757	6.839204873	6.206030864	8.670232542	9.311518556	7.922946335	8.951838772	9.369612599	8.236885745
90	1	3.943804515	4.399569163	4.30454106	5.767184517	6.371114102	5.665421325	6.193641291	6.463280175	6.139638397
90	2	3.826452999	4.544608859	4.259318509	5.407512117	6.132739882	5.697075475	5.710095231	6.258025767	5.91664354
90	3	4.41017671	5.382623337	4.394537877	6.730921156	7.675032211	6.668679426	7.139790508	7.821241965	7.073193112
90	4	4.91113375	6.098561874	5.302990592	7.020857343	8.110591434	7.364699672	7.435133678	8.244033413	7.839808141
90	5	4.91113375	6.019470088	4.49107595	7.020857343	8.110591434	6.495785093	7.435133678	8.244033413	6.910061428
90	6	4.417381378	5.509626886	4.132455446	6.410699825	7.343524297	6.050622867	6.808721266	7.524505891	6.433729091
90	7	4.843590046	6.015271949	4.604470668	7.023945303	8.120350468	6.709890041	7.46038496	8.239921183	7.124166377
90	8	4.889940542	4.977912868	4.50590347	6.537695353	6.915746011	6.085413779	7.054199585	7.490812574	6.604661043
90	9	4.844446211	5.870399514	4.697209253	6.932901312	6.931476781	6.689857119	7.371552789	7.776858365	7.136362585
90	10	4.690219675	4.847515811	4.792807591	6.577974557	7.086323497	6.555107935	7.084452783	7.307472494	7.070006412
91	1	4.74893798	5.989793338	5.38916706	6.28080708	7.817136324	7.14577025	6.638723819	7.839886965	7.472966629
91	2	4.049373196	5.077019407	4.61383155	5.485877044	6.506245774	6.101688391	5.685732155	6.505246938	6.336095078
91	3	1.813890384	2.102308382	1.647862947	4.095303199	4.589600744	3.868894266	4.457929844	4.947489016	4.241363336
91	4	4.042597791	4.796057095	4.301601974	5.438950859	5.950967377	5.626366798	5.384936773	5.932378425	5.604631953
91	5	3.431001916	4.376154114	3.318952816	5.036362945	5.678817441	4.807247583	4.990743803	5.658475331	4.761628441
91	6	3.670945728	4.528237007	3.445772829	5.166867999	5.809322495	4.883089494	5.121248858	5.788980386	4.837470352
91	7	3.084909428	3.769973524	2.940777282	4.773641485	5.296857816	4.570237866	4.686452591	5.276840228	4.484550437
91	8	3.622581467	4.439418392	3.477363556	5.000800996	5.570662797	4.768489474	5.004279848	5.563562888	4.754296713
91	9	3.676065409	4.558201338	3.527325277	5.132575404	5.551115241	4.912913827	5.13713051	5.435464255	4.902871097
91	10	3.811363648	4.782511307	3.941636219	5.139954497	5.359445259	5.116882114	5.288955045	5.360064873	5.227178729
92	1	5.806507005	6.43310657	5.138557991	8.012712193	8.774842211	7.253005938	7.743388858	8.331893132	6.985814015
92	2	6.013752652	6.780218326	5.451243494	8.262372349	8.720496974	7.641375445	7.979510064	8.661088533	7.356091239
92	3	5.056741097	6.813112492	4.585301363	7.819966214	7.995889564	7.336962772	7.376848278	7.937073904	6.875502853
92	4	8.497261949	11.01788777	8.714370536	11.08009973	11.94541024	11.35466494	10.72695433	11.83251723	10.92160218
92	5	6.899926743	10.73372078	6.179134036	10.73887742	11.99155795	9.784579109	10.1226377	11.87866494	9.168359623
92	6	7.412176589	10.23663123	6.907943281	10.78947024	11.52778333	10.16931911	10.14905372	11.34879799	9.54520865
92	7	7.1574509	10.0018105	6.578942826	10.85899022	11.66473988	10.15177433	10.3947672	11.57644061	9.715754147
92	8	6.729936843	7.333205721	5.960698076	9.084316768	9.71152773	8.222191392	8.794280483	9.657807519	7.933347304
92	9	7.778095509	8.314445511	7.092071792	10.23665295	11.09279672	9.479380327	9.912002895	10.99400828	9.15482236
92	10	4.98499208	5.430375314	4.429146236	6.774078503	7.467650339	6.140166176	6.553594209	7.354346372	5.929325576
93	1	5.661566681	6.041402657	5.594822154	6.45911626	7.355411222	6.689017098	6.757836081	7.48343664	6.840420696
93	2	6.041190205	6.550207166	6.061660856	7.207138977	7.88347577	7.255144873	7.360667614	7.83177615	7.534696948
93	3	5.617844736	6.006093676	4.980406524	7.211807098	7.090298974	6.586641478	6.910144252	7.094090659	6.305668097
93	4	6.621447664	7.734146081	7.085570192	8.046814874	8.385525977	8.409460105	7.906209082	8.30136355	8.46027029
93	5	6.317249984	7.621388199	5.347632502	8.29296486	8.367963481	7.246173952	7.906209082	8.289032331	6.838559055
93	6	5.950366583	6.322909519	5.307017212	8.05501263	8.069108924	7.325462873	7.849437695	8.038118551	6.997929632
93	7	5.722218421	6.312353225	4.876642678	8.057630936	7.905145483	7.231624225	7.711351949	7.943067597	6.84214672
93	8	5.427063343	5.797843954	4.895095899	6.545279664	6.836609779	6.167026784	6.475511139	6.832380796	6.017361419
93	9	6.506277663	6.585649231	6.055342305	7.807800377	8.305022654	7.579368584	7.747822622	8.296066554	7.321296988
93	10	6.031875053	6.3415658	5.891195766	7.02843276	7.843234893	7.0105918	7.162959726	7.943246245	7.077853503
94	1	7.694576574	8.394056112	7.730629409	8.528107333	9.687407873	9.282316783	8.614584113	9.614848399	9.078248849
94	2	7.571809001	8.299880567	7.642514277	8.469120856	9.681548209	9.26484534	8.540612376	9.636767559	9.0243741
94	3	6.282645238	7.37709808	6.105518722	7.699392233	8.151065509	7.51866696	7.560178081	8.122052985	7.375535191
94	4	6.644485258	8.319574903	7.011876214	8.43788876	9.040604412	8.925552016	8.177645338	8.959529305	8.656424614
94	5	6.656589511	8.34193246	6.174978683	8.456322394	9.061187268	7.950070524	8.195987885	8.981445511	7.689736015
94	6	6.590880996	6.932872561	6.237318241	8.449740635	8.889900151	8.055221429	8.189059292	8.808686554	7.795521324
94	7	6.524782275	6.965731629	6.125120548	8.448514709	9.040602524	8.009576651	8.17993758	8.954161101	7.746553222
94	8	6.199715834	6.393285656	5.669633131	7.822484165	8.461607692	7.381484289	7.611044926	8.255735371	7.141464239
94	9	6.555607089	6.771920985	6.187090951	8.240092056	8.902034687	7.92706314	8.014593638	8.764158751	7.670484096
94	10	6.222133891	6.56573996	5.918272209	7.518894717	8.325708632	7.463167807	7.4101582	7.741067743	7.242427749
95	1	3.809803873	4.908979767	3.489175026	5.443649691	5.65858193	5.190761039	5.497489511	5.78078733	5.282586166
95	2	5.993781945	6.978025278	5.90369625	7.036707762	7.842272324	7.506714127	7.040264019	7.865078395	7.509068308
95	3	1.696029641	2.067642531	1.41761945	3.209698669	3.863497884	2.926037996	3.268135377	3.873220808	2.966423141
95	4	5.810428757	6.934669774	5.91478368	7.9404987	8.886160919	7.951313611	8.038175584	8.917423635	8.032442322
95	5	5.457397189	6.578584451	4.841539461	7.672836208	8.612783107	6.903014047	7.799688217	8.659637438	7.029866056
95	6	5.449290992	6.53699752	4.944040932	7.658582677	8.456813286	7.031140886	7.726273395	8.510616399	7.157992895
95	7	5.234233305	6.277326961	4.74363655	7.591793661	8.194362998	6.978346213	7.649426639	8.210068719	7.048554046
95	8	5.07623393	6.290866082	4.490804537	7.190399087	7.917662104	6.471481721	7.309863732	8.102301709	6.592885851
95	9	4.26398636	4.941035149	3.932838272	5.634694385	6.290896005	5.285876958	5.706810409	6.445515145	5.361423091
95	10	4.661381493	5.882753515	4.193508684	6.572371935	6.609086762	6.074681236	6.669705748	7.360201581	6.198136279
96	1	3.748344664	4.829567123	3.254643271	5.670764671	6.25362426	5.022273409	5.588907251	5.278643213	4.938834385
96	2	3.50052106	4.480962466	3.565533498	5.422465796	6.180502101	5.509247576	5.330476399	5.720555489	5.418062149
96	3	4.167290846	5.636802434	3.728222138	6.593816037	7.626883364	6.046804944	6.880593843	7.776513385	6.322911311
96	4	5.301953188	6.48294569	5.312261527	7.484681249	8.393469739	7.479346553	7.360846393	8.338820655	7.356757583
96	5	5.301953188	6.471008978	4.697155554	7.484681249	8.395403007	6.73614004	7.360869617	8.340753923	6.612328408
96	6	5.290734644	6.459819232	4.693471094	7.474861454	8.202968896	6.73374349	7.348678111	8.108599626	6.608041856
96	7	5.201327768	6.299818914	4.662896895	7.476412691	8.310600383	6.809440879	7.342336786	8.202096924	6.68080093
96	8	4.751995042	5.855361596	4.098120378	6.80009877	7.645158359	5.982377085	6.697106864	7.451758315	5.879030873
96	9	5.086408207	6.260312383	4.452370337	7.229139433	8.137297825	6.437678085	7.113257778	7.870036091	6.321600654
96	10	4.745917649	5.838684516	4.240412035	6.466735874	7.363865185	6.000470822	6.382189038	6.24536478	5.916177778
97	1	7.287174637	9.143234481	6.673816905	8.710075896	9.684742282	8.509053084	8.562648513	9.650528758	8.883359173
97	2	7.180175166	8.6562421	6.682169548	8.663541544	9.678903026	8.591470674	8.561981092	9.661992566	8.969989642
97	3	6.157102235	7.567977641	5.51592934	8.014622848	9.110302935	7.536735072	8.094285126	9.19984721	7.943592924
97	4	5.25936164	7.138201634	5.061751577	7.495782495	8.83684102	7.248890375	7.893322031	8.884079952	7.646429912
97	5	4.873643913	6.793637982	4.118564499	7.110064767	8.666606378	6.166215499	7.507604304	8.713845309	6.563755036
97	6	3.338447221	4.792175486	2.89404668	5.118136924	6.198870902	4.572159667	5.376124628	6.2146753	4.844681218
97	7	3.945289484	5.594188519	3.329070559	6.273650372	7.429254345	5.483682062	6.570816404	7.451210886	5.821883941
97	8	5.64302363	7.561932115	4.856539134	7.703359081	9.02847918	6.828328798	7.947804812	9.108446876	7.219468934
97	9	5.117755461	6.98998096	4.706373647	7.235031602	7.973415008	6.778366757	7.562352113	8.746502144	7.162715948
97	10	5.702799134	7.598252548	5.047728628	7.502693183	8.04346712	6.943307019	7.653335693	8.765261352	7.321257799
98	1	6.394947812	6.681163851	6.106832893	8.193712246	7.825959359	7.87935282	7.953707363	7.736277291	7.704372457
98	2	5.116052985	6.095293961	5.463491448	6.644116313	6.894757728	7.004753059	6.400769407	6.764081659	6.832339289
98	3	5.561707591	8.065414098	5.49877202	7.84549991	8.620029126	7.761116967	7.491351138	8.442197107	7.408827976
98	4	5.840226587	8.14312673	6.612594988	7.944336442	8.736660282	8.71910855	7.607559178	8.596109216	8.346344909
98	5	5.774214459	8.144641086	5.337476936	7.944336442	8.743466688	7.460366451	7.607559178	8.597910476	7.123589187
98	6	4.950128897	5.851274648	4.577053193	7.005132582	7.551008183	6.634909143	6.629245061	7.343505493	6.25999619
98	7	5.654951098	7.284508665	5.330451499	7.756810263	8.417880784	7.455621649	7.356817503	8.221195053	7.066210561
98	8	5.149430397	5.936563287	4.682562328	7.18863535	7.495513957	6.716304552	6.861587888	7.363698831	6.388917681
98	9	5.940727123	6.708316866	5.485564792	7.989346114	7.717142873	7.532986072	7.6637636	7.140051203	7.209033227
98	10	5.091968475	5.86339138	4.658065772	7.030119627	6.446020658	6.603852037	6.721456011	6.335653212	6.292069882
99	1	7.313378813	8.494978381	7.18809014	7.979904288	8.896320272	8.68969569	7.765777401	8.852356138	8.435842513
99	2	10.28901039	11.54833398	10.75500327	10.55280334	11.5178626	11.35137015	10.30958757	11.45769431	10.99259502
99	3	3.926836071	5.095194986	3.767007482	5.866833779	6.396916213	5.666135547	5.786724408	6.437267935	5.546784153
99	4	6.592081491	7.793780408	6.4241736	7.69818944	8.678376237	8.371134458	7.464441548	8.637831727	8.153427726
99	5	5.389328782	6.592885288	5.210930402	6.918512685	7.818872338	7.155835539	6.731936594	7.795329782	7.039064105
99	6	5.579212586	6.759779605	5.437642567	7.180732132	7.976715444	7.352395729	6.949392755	8.031752111	7.228409392
99	7	5.570847551	6.645865052	5.502201832	6.946604255	7.771578038	7.315002314	6.862546386	7.823280495	7.216880775
99	8	5.690585379	6.909061889	5.886123325	6.945808143	7.908488576	7.202360433	6.790840975	7.865908613	7.026797838
99	9	6.212651865	7.3248011	6.739084668	6.768581936	7.597370585	7.423747829	6.577763393	7.575231397	7.263178197
99	10	6.98518201	8.029727059	7.335726899	7.615808296	8.426538138	8.186137541	7.49400597	8.415348437	8.049458477
100	1	5.141420197	6.148321054	5.543089312	7.055342246	7.80800033	7.650038881	7.261326568	7.997885343	7.858949691
100	2	4.81372037	6.093783856	5.435793329	6.925085265	7.819875036	7.689853309	7.075702035	7.932072206	7.859212563
100	3	5.030274872	5.893113939	4.707266762	7.145763881	7.843110333	6.804917347	7.144585984	8.017943601	6.802553203
100	4	5.649924934	6.966812039	6.265044866	7.953869492	9.007443021	8.716354419	8.118449796	9.067399391	8.884831067
100	5	5.416005707	6.55470585	5.189463446	7.953869492	9.007443021	7.526786875	8.110524338	9.067399391	7.691367179
100	6	4.810863865	5.769560991	4.648454479	7.298219226	7.989457636	7.035215216	7.376119051	8.038449117	7.117500383
100	7	4.287530472	5.172333564	4.208399574	6.675016316	7.465505565	6.485163225	6.765749636	7.480047656	6.598822173
100	8	5.242474222	6.533599379	4.86392139	7.444424262	8.081339624	7.001597071	7.579451983	8.16091991	7.152991348
100	9	5.225831591	6.54098656	4.889200168	7.493379299	7.737735542	7.065405845	7.655637158	8.252509058	7.22765608
100	10	4.579468228	5.754367876	4.462190552	6.640221545	6.554389551	6.428677773	6.805423513	6.661023996	6.580645565
101	1	7.012448117	7.015324101	6.699650403	9.13310799	9.261020251	8.788477173	8.699699546	9.197247744	8.375658345
101	2	8.351560864	9.217106016	8.900845679	10.59005078	10.75347352	11.19699684	10.18775788	10.69037827	10.73371495
101	3	9.533471813	11.04627608	9.084794373	11.79123948	11.6076027	11.43502376	11.15492908	11.56857519	10.86744961
101	4	9.728056309	11.46570613	10.55169615	12.28722436	12.36436529	13.07699631	11.74136186	12.25604485	12.5582825
101	5	1.53791847	1.745328728	1.4899645	2.371944488	2.30420611	2.335336152	2.182447786	2.271599808	2.142934172
101	6	8.512170396	10.20614111	8.187953975	11.31961487	11.18273791	10.98918159	10.76874311	11.0335	10.47311021
101	7	9.203252742	11.00668899	8.947143211	12.09476517	12.03972371	11.83943055	11.52458973	11.89151737	11.280849
101	8	8.663355398	9.173015333	8.273568681	11.07043846	11.14282503	10.68047852	10.55627285	11.04755907	10.16673124
101	9	9.023010206	8.769676596	8.678429632	11.41335208	11.48780318	11.1029541	10.9172887	11.4173195	10.59778429
101	10	7.687758985	7.663936454	7.356232083	9.780187373	9.880091613	9.442973592	9.367752507	9.830115307	9.034509426
102	1	6.087941896	7.693547839	5.679898835	8.613794116	9.855674144	8.197089567	8.222064829	8.547313083	7.803101603
102	2	6.498500024	8.33118611	6.351829012	8.986365242	9.924428643	8.787962789	8.619084469	9.221453625	8.415649684
102	3	6.816227706	11.03071555	6.726218808	9.444378109	11.38485235	9.370345074	9.0230552	11.40391789	8.943675952
102	4	6.859206371	8.394465777	8.005127056	9.829145013	11.45464301	10.68713585	9.290882548	11.35861551	10.1279933
102	5	6.651571531	7.997762503	6.232559439	9.767389228	11.34385167	9.338123425	9.127754789	11.24782417	8.712551209
102	6	6.434185637	8.189534763	6.060763793	9.655279541	10.96441451	9.300812238	9.01632936	10.63343104	8.667500333
102	7	6.40150684	8.106218665	6.289473864	9.56966592	11.16827225	9.474259753	8.901218611	10.88981728	8.813307474
102	8	5.920310731	8.057712938	5.43349975	8.755738665	10.42550106	8.268676661	8.257628854	8.493801298	7.770510871
102	9	6.203085716	8.339493988	5.751523806	9.029241473	9.664078288	8.577429634	8.532374269	8.716143105	8.080511047
102	10	4.789308361	6.669537886	4.398934257	7.233309058	7.923785057	6.842358629	6.799732648	7.016355739	6.408659086
103	1	6.777599391	3.987374542	6.64672637	9.510053818	8.802304464	9.369813842	9.029784133	8.640725449	8.883066787
103	2	7.391997625	5.475650277	7.77016862	9.788118785	9.540732078	10.30849703	9.289534544	9.388133372	9.768839782
103	3	9.937310173	8.228636206	10.08275576	12.7718071	13.10142097	12.97182397	12.21659804	13.016909	12.38079096
103	4	8.852067733	8.218330181	10.14590872	12.02737243	12.36486528	13.09676911	11.16442366	12.2038158	12.37369002
103	5	9.219618731	8.804272269	9.284548664	13.01185448	13.7753323	13.01491703	12.11785326	13.51479558	12.16734892
103	6	9.487993218	7.390993287	9.514932821	13.31623953	13.47679232	13.28114416	12.37957191	13.32636678	12.41694661
103	7	9.145612923	7.906725491	9.209194258	12.98424943	13.2476025	13.06552564	12.0136774	13.00762947	12.11253882
103	8	9.32762934	5.645443663	9.058874508	12.43749064	11.87504819	12.16859521	11.86316432	11.72753578	11.59419007
103	9	8.598975768	5.184041352	8.431264265	11.50295849	10.53158469	11.33247746	10.95813003	9.819431376	10.78908185
103	10	7.536610043	3.778342112	7.304916653	10.48648358	9.205545802	10.25745552	9.938308427	9.03239295	9.706346064
104	1	8.478920892	9.271192592	8.661746828	9.091432994	9.956734238	9.706886301	8.906074931	9.907429187	9.534984691
104	2	8.386268308	9.031326044	8.465994614	9.00745831	9.8883228	9.662104267	8.829696615	9.839205776	9.46838745
104	3	4.934993893	5.183521937	4.898368009	5.174588982	5.305151843	5.103621803	5.200393316	5.479199875	5.151753538
104	4	8.959713814	10.17352869	9.43646002	9.406842984	10.27921962	10.15284155	9.18994687	10.22472732	9.846502143
104	5	7.867329058	8.871056308	8.078752797	8.28645776	9.118276968	8.797904449	8.140701776	9.070596625	8.691866785
104	6	6.017338844	7.128056201	6.662589816	6.51032636	7.342373982	7.083534245	6.362908154	7.327540478	7.018129768
104	7	5.708693407	6.244046941	5.998913512	6.127717993	6.466378896	6.2971419	5.989026806	6.414608332	6.244284814
104	8	6.174006516	7.30474903	6.926644866	6.650253725	7.502600112	7.373492799	6.453893271	7.469930442	7.197167754
104	9	7.678816516	8.766959986	8.267919597	8.127246036	8.988004183	8.882836186	7.910214866	8.940208134	8.634922986
104	10	7.892726177	9.010007164	8.404819601	8.362720563	9.183992714	8.879448893	8.170648959	9.147465462	8.79269754
105	1	9.280064669	10.38437562	9.745049957	9.571263886	10.53578814	10.34229255	9.382772399	10.48527213	10.05665103
105	2	6.764232601	7.387588046	7.279317407	7.377230868	7.747329263	7.948774133	7.237981222	7.691998406	7.790756323
105	3	3.718919523	3.965027722	3.563006097	4.477717907	4.428433725	4.364753534	4.45870652	4.5489409	4.33134327
105	4	8.809967675	9.422755854	9.260042463	9.434215644	9.889373522	10.02252913	9.255375614	9.825545546	9.768153533
105	5	6.04630147	6.729945627	5.934403918	6.923700579	7.196563296	6.746560959	6.937523272	7.132735319	6.632529932
105	6	4.45232633	4.689434612	4.185825557	5.100577583	5.169948378	4.898592491	5.048092922	5.104495828	4.832611677
105	7	5.102455588	5.359439143	4.87954019	5.807492214	5.869137362	5.707589024	5.682654507	5.793446704	5.568541305
105	8	6.077724945	6.341277613	5.833526912	6.448620338	7.327565565	6.874778201	6.288408737	7.278370008	6.669655933
105	9	6.293449568	6.307424116	6.009626688	6.795854884	7.573345034	7.039904788	6.657251291	7.237697839	6.836465869
105	10	6.759085934	7.115330922	6.735442755	7.272002529	8.045294701	7.580462806	7.10279813	7.585408471	7.354290382
106	1	6.948240565	7.617467416	6.581776922	7.899787138	8.260890555	8.421043866	8.049283843	8.256099227	8.504497316
106	2	6.137239464	6.724200719	6.286601061	7.621999755	8.219231699	8.284611745	7.69407035	8.214613818	8.313050004
106	3	5.708579875	6.084930478	5.358180546	8.134451841	8.459786729	7.706230205	8.076216726	8.47601619	7.641531706
106	4	7.327478972	8.00662008	7.476839485	9.616117423	10.51339564	9.97066843	9.593996476	10.50685598	9.942052467
106	5	7.327478972	8.00662008	6.805324778	9.616117423	10.51339564	8.963424681	9.593996476	10.50685598	8.941303733
106	6	7.29943443	7.893964519	6.876611083	9.616117423	10.50079401	9.069434162	9.593996476	10.48445552	9.047313215
106	7	7.204424311	7.548298471	6.857834973	9.61243791	10.48640141	9.101245397	9.588012515	10.45809814	9.077285656
106	8	6.836151197	7.484898509	6.340367244	8.874833635	9.417700573	8.411943514	8.869938051	9.411517594	8.391570722
106	9	7.232114282	7.91168932	6.782886131	9.453948819	10.01640054	8.942977013	9.438477791	9.882202586	8.92094646
106	10	6.030634355	6.696217883	5.590352501	8.012322741	7.413083863	7.595746991	8.010184117	7.406902733	7.574395956
107	1	6.235467707	5.969694122	6.121379427	7.769835431	7.708766795	7.650822436	7.421940496	7.669001837	7.302792459
107	2	5.351796527	5.565480101	5.908835447	6.848231652	7.246342019	7.390415549	6.511408182	7.208371377	7.045554791
107	3	3.955867919	4.595078152	4.004232743	5.448714556	6.2296156	5.509494272	5.103459298	6.204265318	5.165354694
107	4	4.527658696	5.027689941	5.408385539	6.29909202	7.111822413	7.117847068	5.904631708	7.031215953	6.677339364
107	5	4.289542472	4.864213284	4.181615091	6.060975797	6.93344787	5.953048415	5.666515485	6.85284141	5.558588103
107	6	4.022233502	4.210986977	3.966234917	5.681596044	6.305424675	5.611032068	5.309363617	6.223671791	5.257303658
107	7	3.857008862	4.408688174	3.846367953	5.609050769	6.240391477	5.583814342	5.156669369	6.138589808	5.159875011
107	8	3.665684927	3.221693046	3.535937551	5.314621027	6.034795736	5.184138003	4.944193003	5.666657684	4.813517322
107	9	3.987864846	3.41675804	3.88385063	5.707288681	5.662908497	5.603169846	5.322060543	5.481238547	5.217932735
107	10	3.327660803	2.488857617	3.232797221	4.608342541	4.556337933	4.513113975	4.324132976	4.521599206	4.228343567
108	1	4.607413115	5.306515091	4.610563071	5.3917293	5.922916158	5.217884943	5.573335565	5.913585324	5.493171958
108	2	6.82424909	7.964649736	7.226575122	7.838985567	8.615420012	8.351641205	7.799288202	8.615928146	8.264198243
108	3	4.13064799	3.871943608	4.01411878	4.240515361	4.002228305	4.124566688	4.345837878	4.100743387	4.244243071
108	4	5.490968108	6.535072206	5.770860846	6.861311548	7.491223953	7.036332418	6.740136749	7.455641709	6.94664202
108	5	3.826240122	5.107910586	4.033788885	5.287196569	5.449712195	5.383462251	5.026626133	5.431790933	5.235027391
108	6	4.427822836	5.531525969	4.648098768	5.714748283	5.88446055	5.730273386	5.565383469	5.858437901	5.667034914
108	7	3.87783721	4.133302938	4.024308971	4.40461366	4.392808063	4.479127304	4.325744888	4.347871395	4.42197009
108	8	4.745011577	5.348753117	4.991593305	5.461931259	6.090443056	5.661202719	5.484827578	6.058092167	5.791998703
108	9	4.720220704	5.279850246	4.939518377	5.359006754	5.87715879	5.585506088	5.463936011	5.874718079	5.690780324
108	10	4.400053422	4.984265398	4.502512687	5.277286619	5.833112294	5.346322304	5.268209587	5.855964882	5.499862614
109	1	6.321675536	7.552921384	6.869492664	7.330506497	8.447902358	8.200301907	7.339355588	8.476683643	8.209179585
109	2	4.532856124	5.754267944	4.839018719	5.864964885	6.297647161	6.480144643	5.836996507	6.252561984	6.257038765
109	3	4.675666655	5.174672559	4.55389583	5.770000964	6.001866905	5.598004315	5.622293068	6.02032063	5.527977554
109	4	4.9927486	6.038285901	5.290875696	6.331527714	6.920060113	6.620641283	6.291365763	6.918139316	6.424060605
109	5	4.974371284	6.062161853	4.962534895	6.081927572	6.559593728	5.986931105	5.972454853	6.51986654	5.899882201
109	6	4.475709846	5.116901835	4.520921427	5.78928672	6.297170391	5.684306851	5.83126805	6.248046791	5.544140039
109	7	3.988311705	4.619163271	3.969571232	5.386293518	6.025547181	5.202547883	5.290730288	5.987146278	5.132678679
109	8	4.507329751	4.815235152	4.223576661	5.518825599	6.000862357	5.268225902	5.49076749	5.970670592	5.207048464
109	9	3.700623621	3.924450236	3.641015605	4.46358565	4.845171517	4.431086552	4.4055705	4.852602456	4.352096109
109	10	4.937462446	5.636862315	4.923456402	5.8751864	6.53805137	5.761894363	5.911611733	6.578869349	5.838484325
110	1	2.503964585	2.752315715	2.516711254	2.935626494	3.222673975	2.87319384	3.136829906	3.236742965	3.112198311
110	2	4.311284441	4.53092144	4.373940591	5.224806915	5.498294754	5.274026179	5.330283118	5.488081458	5.454859569
110	3	4.503563751	4.350948695	4.383101372	5.08851572	4.97438197	4.988317961	5.097601597	4.979886171	5.007533373
110	4	4.540443834	4.69363959	4.673281708	5.210228827	5.358687861	5.342173904	5.200139717	5.349191668	5.44373962
110	5	3.399853374	3.498910077	3.19357491	3.932110139	3.932110139	3.708577514	3.921910576	3.921910576	3.711949291
110	6	3.90314285	3.988982067	3.789656583	4.43276371	4.48914432	4.25484087	4.392017742	4.421963758	4.253902024
110	7	4.002719403	4.047214462	3.926022711	4.504846787	4.49963723	4.369491215	4.476439981	4.445545343	4.353510015
110	8	3.875107056	4.000933728	3.730259366	4.358005996	4.576220225	4.16661586	4.359476343	4.567659097	4.189511696
110	9	2.590619181	2.664001661	2.53589985	2.955373019	3.050588776	2.897017422	2.927112534	3.035639734	2.885731218
110	10	4.03420086	4.244430309	3.856320384	4.808527382	5.219437942	4.487882174	5.086536793	5.241026376	4.845517028
111	1	7.498026957	8.495226262	7.892946281	8.360452643	9.108557065	8.926512609	8.219099265	9.053990138	8.729409851
111	2	8.428573144	9.556752242	8.910232172	9.07027944	9.942433026	9.798339404	8.882743217	9.885602336	9.544155599
111	3	4.099277947	4.144588946	4.00966666	5.640442106	6.097056781	5.42351621	5.860320829	6.220970877	5.707148516
111	4	7.301614086	8.15173012	7.795011634	8.232060809	9.249722077	8.973275914	8.213196856	9.232138443	8.918189274
111	5	5.052317195	5.088144443	4.754232334	6.211365893	6.727621094	5.866110574	6.15033519	6.741459665	5.849241521
111	6	5.313543182	5.672099054	5.274876324	6.553787642	7.215798143	6.461643037	6.578297563	7.205233758	6.451903024
111	7	4.808072286	5.132276172	4.786623001	5.813748679	6.341994181	5.852508762	5.821525557	6.303982202	5.786438186
111	8	4.62710538	4.891785403	4.343231593	5.502960279	6.05188014	5.299949385	5.550200025	6.048865759	5.296431935
111	9	5.005651151	5.382265577	4.996447432	5.95162089	6.505792268	6.027154121	5.995871267	6.425796427	6.057739685
111	10	6.340905592	7.119109493	6.484167231	7.197221483	7.668626257	7.377624956	7.174645953	7.648075335	7.364373909
112	1	6.106718428	7.298138758	6.722854879	7.27365544	8.361014986	7.99604988	7.24504844	8.337258154	7.947787056
112	2	6.085136474	7.016463517	6.524624728	7.318887384	7.949406496	7.958565941	7.251793383	8.226749446	7.919803034
112	3	3.824724617	4.349012647	3.698164365	5.488475837	5.721111677	5.426267226	5.772833194	5.851747714	5.568061293
112	4	6.255123981	7.494091861	6.926793433	7.509355333	8.658702032	8.291140407	7.509370411	8.631467793	8.247702833
112	5	5.51595283	6.276492682	5.809685133	6.595752192	7.480970646	7.050521919	6.666970883	7.451293196	6.958203985
112	6	4.819630622	5.223806486	4.870478887	5.975439365	6.600392841	5.961900446	6.114244023	6.572137231	5.970410757
112	7	4.83547937	5.418838747	5.099292323	6.25145735	6.815570192	6.234838285	6.280717875	6.771201057	6.200412203
112	8	4.659362216	5.37550606	4.926837456	5.916723243	6.726584054	6.057010737	6.227911132	6.709744157	6.035263685
112	9	4.453460232	5.493402805	4.81668505	5.97031275	6.783668701	6.180723195	6.083819537	6.815791671	6.36781495
112	10	5.699413575	6.817762843	6.088426913	6.707690517	7.734371038	7.194667146	6.777810233	7.732478601	7.21967403
113	1	5.490435571	6.707309033	5.894169668	7.15153769	8.161085838	7.214717446	7.16299419	8.136203143	7.320557126
113	2	5.383548922	6.074363303	5.384010329	6.941845497	7.425388525	6.591977929	6.937797529	7.392239035	6.707618771
113	3	1.826260878	1.862469123	1.704170318	2.538384309	2.555926801	2.386911656	2.496983226	2.501352333	2.418522847
113	4	5.988743382	7.381884508	6.0172482	7.300083239	8.225624035	7.399195466	7.201612561	8.177009135	7.46072952
113	5	5.906165508	7.245547847	5.946215156	7.522759808	8.187856357	7.337640902	7.311225213	8.116028007	7.336348361
113	6	5.089398806	6.360182432	5.124103546	6.430894667	6.773985113	6.289769119	6.282739836	6.73931169	6.278482754
113	7	5.944296656	7.49788473	6.093299497	7.645103884	8.34144677	7.561835494	7.425787461	8.262788346	7.553429671
113	8	5.957014819	7.740478363	5.99576083	7.598181954	8.229050507	7.356641946	7.366271111	8.156049712	7.433958565
113	9	5.413143712	6.8283892	5.578269294	6.798613258	7.732145531	6.627968316	6.917379402	7.704801559	6.752517316
113	10	5.753464819	7.294276839	5.761165061	7.150537855	7.853604041	6.855959708	7.020095128	7.809064645	6.946919944
114	1	4.641140367	5.22067997	4.608184725	5.614417231	6.135732819	5.60126508	6.0184751	6.162109691	5.934937988
114	2	5.205980426	5.929077302	5.189172499	6.125037533	7.022210157	6.289515793	6.602261594	7.042789369	6.654782245
114	3	4.935631434	5.833317674	4.979491635	5.657110145	6.674271577	5.794830533	6.07668942	6.716350034	6.217035871
114	4	5.343750181	6.540069332	5.639148076	6.272203969	7.738044576	6.612875132	6.768085688	7.799427764	7.084548366
114	5	4.960508985	6.137152071	4.956812499	6.229542896	7.501659898	6.237094815	6.593944349	7.494960022	6.409060701
114	6	4.7426278	5.414790442	4.656163642	6.077448817	6.852905071	5.972392776	6.328989191	6.851071931	6.153714678
114	7	4.204114376	4.893476467	4.203840349	4.946866273	5.822256682	4.995999592	5.341978558	5.818881937	5.377964961
114	8	5.492850559	6.573179253	5.679252824	6.199652648	7.53407086	6.509789345	6.681110924	7.581798488	6.993014673
114	9	5.53153193	6.68035187	5.753630721	6.271342442	7.684086163	6.615716909	6.757770831	7.777310476	7.086699166
114	10	4.923575183	5.623077821	4.892637191	5.702887275	6.806132889	5.705236465	6.121641907	6.854010738	6.097469713
115	1	3.937672435	4.156614052	3.840607449	5.103795728	5.792313686	4.966218744	5.418749905	5.80920113	5.310348638
115	2	4.620828495	5.071729928	4.66258353	5.535542025	6.542067004	5.637251459	5.899695828	6.572872332	6.007725876
115	3	3.682087492	3.483117775	3.64097424	4.060639581	4.099293644	4.024829177	4.351233145	4.338995156	4.320768492
115	4	5.397915806	6.01717047	5.634189881	6.224411576	7.551587325	6.543932605	6.639646233	7.602259043	6.962545294
115	5	4.53640965	5.026710134	4.419227205	5.191379826	5.967080608	5.038970426	5.538258233	6.056810714	5.380138083
115	6	3.973548162	4.276054872	3.905495624	4.882775001	5.470142048	4.728977618	5.134034654	5.532810447	5.009176571
115	7	4.424862063	5.287350184	4.686707167	5.326216661	6.492772647	5.63831554	5.637293437	6.539654947	5.981160806
115	8	4.048596285	4.325614659	3.885262702	4.814321446	5.66227184	4.638026264	5.133979763	5.643948861	4.966535228
115	9	5.255867864	6.682360602	5.653826802	6.224185402	7.636123022	6.583924595	6.499786154	7.673532979	7.011669655
115	10	4.717861053	5.340821225	4.925387225	5.620220495	6.40749331	5.739903657	5.909438001	6.466719405	6.072672958
116	1	4.829323157	5.956928462	4.961851231	5.821875063	6.942701307	5.974011822	5.816803374	6.936646854	6.234630596
116	2	4.757179044	6.012350107	4.922860969	5.795732369	6.886499198	5.889950792	5.792871795	6.877918595	6.155229621
116	3	5.07317373	6.10569983	4.969213688	6.180234476	7.339735691	6.073040996	6.528828852	7.433256418	6.32387382
116	4	5.150807476	6.195100416	5.104348474	6.175624152	7.506347161	6.079726726	6.644608183	7.599663627	6.358744557
116	5	0.707895689	0.760053636	0.704807866	0.800056513	0.79738302	0.806000936	0.782362818	0.793674235	0.788675252
116	6	4.940011554	6.067908416	4.793749609	5.980213383	7.076504163	5.78608738	6.25571871	7.1235265	6.051905479
116	7	5.157070638	6.205644544	4.958701222	6.2170343	7.389627562	5.922662313	6.602140088	7.451635797	6.203251164
116	8	4.796786645	5.864080366	4.679209387	5.846510493	6.909331335	5.695462115	6.31036771	6.973959389	5.972005592
116	9	4.620394946	5.606004041	4.447782129	5.639135566	6.576899148	5.50237286	5.903381256	6.629787191	5.734177425
116	10	4.838971054	5.774735353	4.549865689	5.976204524	6.891292749	5.592989725	6.259299168	7.048225843	5.852678775
117	1	5.398619673	6.534114354	5.812746516	6.762959324	7.377871887	6.844025317	6.878314341	7.450182515	7.306794583
117	2	5.09157048	6.084538875	5.536756823	6.255581767	7.146536043	6.207995475	6.440938263	7.352742551	6.593427915
117	3	4.13106165	4.719753977	4.373473475	5.061123922	5.335959221	5.052297512	5.205760196	5.377544581	5.302243848
117	4	5.21353266	5.720607855	5.406510915	6.025711819	6.508046068	5.975694777	6.353136191	6.578066232	6.447021813
117	5	6.211863371	6.664991173	6.271911868	6.853186607	7.44907018	6.916659626	7.097727933	7.511958299	7.3597295
117	6	4.977848458	5.431067514	5.051435814	6.004292484	6.323225725	5.789852387	6.319316315	6.377289729	6.245547686
117	7	5.258633467	5.556826721	5.296307813	6.035256104	6.337618864	5.804702983	6.394667468	6.396517419	6.254604383
117	8	5.376431972	5.624166983	5.360137681	6.133770914	6.372608935	5.839521011	6.583643005	6.446550621	6.324412952
117	9	4.743493341	5.247355874	4.734442916	5.866512715	6.263364455	5.560259806	6.298444553	6.367916095	6.088234396
117	10	5.50010747	6.277430363	5.797259438	6.559440083	7.110680512	6.503616635	6.735808986	7.200255952	6.986199158
118	1	14.43363772	14.61577289	14.53960443	15.68120318	15.91322	15.77060665	15.51820838	15.73489211	15.61104203
118	2	12.34835853	12.35480608	12.49783793	13.29193924	13.45145859	13.56340673	13.14541375	13.31831133	13.50426255
118	3	16.79330598	16.65459326	16.29971733	18.13507261	17.96537398	17.64962872	17.93301896	17.90413216	17.44410895
118	4	18.04922933	18.04222458	19.44314514	19.39317152	19.38847496	20.60005351	19.15456522	19.14978659	20.45578555
118	5	18.06837022	18.06709512	17.37052998	19.42336519	19.42336519	18.72552495	19.18441094	19.18441094	18.4865707
118	6	18.05891879	18.00743163	17.65794205	19.41782283	19.38769832	19.01756359	19.17130555	19.14324549	18.77860934
118	7	17.73393513	17.44994114	17.30030192	18.96088893	18.50623067	18.60906528	18.63343563	18.27361094	18.37480842
118	8	16.12822609	16.12918488	15.3729266	17.44507088	17.45102501	16.6910311	17.23922067	17.23250261	16.48436836
118	9	17.62816281	17.62685879	17.24853679	18.83068776	18.71293011	18.58459895	18.59331588	18.50844884	18.35159459
118	10	14.81528749	14.84363624	14.22718602	15.98476019	16.06560671	15.47262689	15.79255525	15.89171313	15.29955251
119	1	5.350591646	5.892837264	5.44262439	5.792439098	6.499195562	5.688351713	6.135970154	6.548510268	6.059124314
119	2	4.523446503	4.642534356	4.50139974	5.087404705	5.55106273	5.058972146	5.386427105	5.580354099	5.352530984
119	3	6.349184552	7.032021914	6.489084594	6.714089539	7.640365422	7.007189044	7.010725154	7.783802766	7.311509423
119	4	6.604661856	7.76033068	6.847983719	6.977559623	8.216020576	7.362163671	7.287833914	8.412755333	7.678417309
119	5	4.232357713	5.336031987	4.577169753	5.117923873	6.026646384	5.511636576	5.156240579	6.062481622	5.703656979
119	6	5.070656214	5.190410305	5.137713047	5.396480485	6.00805665	5.295191249	5.690575711	6.025041821	5.717052159
119	7	5.752553445	6.420600726	5.874083075	6.117529589	6.985978239	6.229980377	6.435570224	7.092548672	6.589904244
119	8	5.113065227	5.236677864	5.157747585	5.412655271	5.8698451	5.303736863	5.732037944	5.918335435	5.726197145
119	9	4.770990132	5.073928447	4.829821083	5.336134773	5.869581637	5.276357348	5.69134067	5.925644228	5.695805381
119	10	5.449406832	6.133550606	5.589000654	5.974791036	6.79761103	6.087962566	6.263994227	6.87555646	6.443947725
120	1	4.86575876	5.280463799	4.781990632	5.891277329	6.311304531	5.559258759	6.106426045	6.323698841	5.847364627
120	2	7.737465425	8.807842747	8.075953217	8.412995715	9.48112618	9.082507425	8.390186065	9.448172693	9.131715032
120	3	4.740626613	5.252497519	4.781736941	5.777934976	6.426791088	5.736742608	6.123532106	6.441409909	5.836216653
120	4	5.31814491	6.291043396	5.523827367	6.400541531	6.86079904	6.408745889	6.326972449	6.818157104	6.630710896
120	5	4.59601839	5.441562167	4.764997512	5.781717702	6.106417967	5.647493806	5.890135522	6.059281992	5.611008348
120	6	4.368549736	5.152430527	4.289209842	5.781615683	6.033650327	5.616814402	5.927543443	5.993968734	5.625268533
120	7	5.109394216	6.025635896	5.050146421	6.599449768	6.719209761	6.492310286	6.482298141	6.654543899	6.410872901
120	8	4.723978066	5.772717221	4.871525403	5.727675477	6.297191443	5.675475614	5.998688821	6.268119141	5.633289606
120	9	5.14554265	5.746770414	5.306185266	6.201502422	6.834001781	6.225965574	6.305091101	6.817471256	6.40297272
120	10	4.891685015	5.683412815	4.987778068	5.992204508	6.662974799	5.754871148	6.252325346	6.694414997	5.949788578
121	1	4.352588161	4.579048875	4.194894961	5.406277478	5.802985364	5.078538803	5.773612793	5.832224805	5.439672113
121	2	4.836567866	4.856674062	4.475742305	6.573681309	6.655571208	6.105530722	6.741603401	6.619665777	6.262112189
121	3	5.317354983	5.641919217	5.016536364	6.163723782	6.156822075	5.870497179	6.209457625	6.09161311	5.795549445
121	4	6.445533698	7.387183198	6.770661499	7.98991433	8.697441193	8.139011526	8.171628856	8.618271092	8.526452124
121	5	6.18295027	6.286598774	5.835112666	7.900595391	8.049041619	7.481354181	8.078165748	8.015093282	7.639345201
121	6	6.167846498	6.333961267	5.815116381	7.891630541	8.034122382	7.458942303	8.066904457	7.989917778	7.615235424
121	7	6.478785827	7.173975028	6.22450177	7.972467135	8.609621055	7.724468387	8.122030338	8.456077047	7.755691846
121	8	6.510137251	7.368947748	6.135167192	7.609219572	8.334875405	7.622889811	7.999166547	8.255814567	7.640590113
121	9	6.247121686	7.08039706	6.409164514	7.639698283	8.531872518	7.845809448	7.883924669	8.473877625	7.982452904
121	10	5.174635932	5.963625934	5.235398314	6.24274661	7.212922503	6.275540432	6.637715176	7.25984629	6.67792639
122	1	3.273763427	3.827692483	3.359782602	4.026139371	4.374057187	4.222623184	3.942159071	4.361356947	4.111798385
122	2	6.500645318	7.470657299	6.847980192	8.040058179	8.407654492	8.451322864	7.891612044	8.265738734	8.281886213
122	3	4.925360669	5.746338488	4.303743291	6.57206568	6.238943026	5.951324274	6.230315253	6.233504103	5.573642547
122	4	7.436127122	8.615026262	7.358316047	9.297820839	9.299602974	9.175436783	8.898169852	9.183707212	8.830258383
122	5	7.42225236	8.620221628	6.374307958	9.221045993	9.299602974	8.235095512	8.898169852	9.183707212	7.83366239
122	6	7.372575486	8.508191988	6.462729553	9.204405798	9.138495013	8.33827885	8.801033159	9.00367617	7.907259586
122	7	6.16788886	7.232973575	5.431302509	8.51725766	8.028270495	7.953341121	7.932544052	7.821441077	7.401616206
122	8	6.749773321	7.65683555	5.984652672	8.393753456	8.666986121	7.695592779	8.21686631	8.57727009	7.406314571
122	9	6.85370083	7.317139095	6.393307191	8.421596939	8.52148728	8.113496038	8.118924659	8.433247829	7.745706411
122	10	4.299848998	4.771755879	4.207877868	5.284504613	5.766557699	5.315881246	5.322607207	5.716240438	5.181634733
123	1	4.499516308	5.004865575	4.552178321	5.564841873	6.137737515	5.588392715	5.825329265	6.35548216	5.962240704
123	2	6.086947695	7.287298292	6.513120827	7.188400805	8.301914772	7.683055155	7.402561336	8.398278324	8.002184113
123	3	5.089428128	6.086992483	5.264108076	6.038634697	6.946075691	6.304504519	6.622330946	7.129507885	6.898230321
123	4	5.104708937	6.393464633	5.369550525	6.145809423	7.372029367	6.515509664	6.733171342	7.434996607	7.032993749
123	5	5.698618661	6.763660322	6.08197747	6.776778619	7.770354336	7.309509312	7.170095964	7.855078292	7.626337371
123	6	5.13006709	6.037140483	5.407323339	6.012193566	6.909862723	6.495341819	6.329189943	7.054046509	6.746792887
123	7	5.726418402	6.94461289	6.152276966	6.868500187	7.941708277	7.383393254	7.132918044	8.044683155	7.692890211
123	8	5.054065558	6.111052624	5.319084315	6.132490735	7.54918422	6.503270893	6.653641174	7.521905473	7.037995849
123	9	4.800600649	6.05771055	5.013519849	5.773160909	6.83903093	6.085992471	6.253095898	6.932584085	6.555434889
123	10	4.671001725	5.723540635	4.922099974	5.630270747	6.605503713	5.901372049	5.887751614	6.697473002	6.228940872
124	1	5.141117279	6.411018241	5.546585539	6.563184416	7.478449031	6.817717105	6.800721949	7.763872519	7.111419039
124	2	5.313890198	6.368233044	5.837836585	6.494054405	7.764755099	7.119979562	7.149311887	8.409802235	7.503117609
124	3	4.906688493	5.555913615	5.292942929	5.898511807	6.323244974	5.856160444	6.347258625	6.657108588	6.32338516
124	4	5.946573333	7.014140662	6.441359847	6.996030798	8.01313619	7.480928769	7.465306028	8.736495928	7.98116371
124	5	5.093999349	6.195009844	5.557682545	6.652390148	7.864485132	7.355805251	7.027629243	8.008903171	7.669239551
124	6	5.309274517	6.411930429	5.865103064	6.814929329	7.954552249	7.38674734	7.225156381	8.204609289	7.764581149
124	7	5.42811105	6.563216263	5.840162625	6.869333371	7.776755542	7.240808121	7.17965775	8.280546639	7.580465165
124	8	5.331036017	6.486677165	5.847745545	7.197351531	8.295010077	7.865476388	7.317025433	8.282345023	8.035873546
124	9	5.469576071	6.634895646	5.827497011	6.766904245	7.781128446	7.249964289	7.12881846	8.234799769	7.71500507
124	10	4.400847935	5.582583925	4.784257511	5.818677548	6.729784786	6.190505799	6.113477418	6.955611571	6.455861686
125	1	5.026683831	5.619242604	5.322153362	5.59653593	6.20327083	5.909817024	5.625602177	6.185801276	5.966746236
125	2	6.848945248	7.787454613	7.4153742	7.210009629	8.189842574	7.913164298	7.012404792	8.147239179	7.902162958
125	3	6.703328012	7.761529315	7.432846493	7.121154579	8.109322287	7.90768509	6.947632335	8.07544447	7.775744368
125	4	9.124785339	10.29812892	9.55946982	9.634563062	10.58173424	10.36213334	9.430136984	10.52573484	10.11301509
125	5	6.5583142	7.586925224	6.758321916	7.081867641	8.097207699	7.595137115	6.936989758	8.057907732	7.522413533
125	6	5.978488837	6.901142842	6.120612482	6.778839134	7.650156614	7.047486028	6.709586859	7.597579715	7.029081727
125	7	5.946580159	7.350710991	5.945881471	7.205112013	7.943321328	7.302721414	7.073396789	7.886708598	7.158688631
125	8	6.407501236	7.151087048	6.241877345	6.864312576	7.670528069	7.043202359	6.705862233	7.632921993	6.962326555
125	9	5.608018828	5.971726858	5.511192905	6.648998133	7.098433185	6.471244645	6.658545022	7.190238434	6.907113471
125	10	7.292623916	8.212627344	7.594850973	8.09037729	8.993929612	8.570235951	7.966631708	8.99804495	8.577247542
126	1	7.680582502	9.108203265	7.32072347	8.241159316	9.271345714	7.815673035	8.121458057	9.252181993	7.681154328
126	2	7.037022236	8.02069161	7.035903927	8.002068563	9.002880391	7.578099287	7.872993486	8.980926692	7.443112973
126	3	7.634336996	8.991684874	7.280429069	8.198723728	9.196164349	7.772246103	8.067245623	9.178469117	7.634662608
126	4	7.709938939	9.026549817	7.382164656	8.28650311	9.323539668	7.85883759	8.164579983	9.305278205	7.723815014
126	5	7.693138969	8.906177776	7.329592487	8.227721236	9.2817569	7.820294689	8.125296774	9.262770267	7.685448342
126	6	7.507595712	8.737418252	7.180363696	8.088698622	9.021410051	7.706146022	7.933935756	8.999313765	7.540339887
126	7	5.358916401	6.356313267	5.186651954	5.896489082	6.666010136	5.775297561	5.827247096	6.695963964	5.603077671
126	8	2.746706078	3.238978101	2.606841511	2.984488832	3.343141555	2.819904348	2.928098257	3.335290827	2.762307959
126	9	7.421202526	8.515347788	7.119191489	7.966260546	8.991530262	7.623809143	7.887651278	8.973766277	7.490223939
126	10	6.886949848	7.58118412	6.465389614	7.558414976	8.317245508	7.05942744	7.397215529	8.296313779	6.894438483
127	1	5.077667282	6.690714697	4.950205299	7.084420197	7.87828377	7.053740065	6.871692036	7.643031612	6.731820025
127	2	5.803657083	7.198950315	5.617232198	7.737476457	8.589141816	7.725986693	7.591580156	8.531744114	7.3841057
127	3	5.728045936	6.674510059	4.989883367	7.679075262	8.178443944	7.077384802	7.644200281	8.133868678	6.800000853
127	4	7.268170918	9.696576571	6.902555985	9.644741339	10.50435948	9.248385147	9.261686872	10.356998	8.86533068
127	5	7.20698711	9.679770373	6.056116373	9.644741339	10.50435948	8.330776069	9.180429806	10.356998	7.93485432
127	6	6.087687324	8.357182915	5.204616388	8.317626563	9.109539081	7.367864632	7.925953796	8.944055555	6.986838408
127	7	7.193557825	9.551674136	6.220260134	9.619895809	10.44144469	8.514712844	9.231464762	10.31012586	8.131584739
127	8	5.98573271	7.57863298	5.021903427	8.00242588	8.702804524	7.080712005	7.739473178	8.629006043	6.752022301
127	9	6.759252716	7.491942233	5.724363608	9.053911277	9.798942867	7.957206607	8.700369337	9.706195475	7.581028732
127	10	5.421008297	6.494738486	4.673220143	7.330792227	7.996089554	6.698320009	7.164555193	8.007795068	6.36405334
128	1	6.976887343	7.563751758	6.962414689	7.711942229	8.667289378	7.83282607	7.925623235	8.676421287	7.968956488
128	2	5.547948733	5.5671871	5.188221773	7.276115926	7.355014922	6.81010008	7.438442695	7.320328621	6.966285541
128	3	9.399996412	9.373687221	9.240241452	10.29889829	10.50633522	10.25477626	10.49222685	10.47181915	10.27267437
128	4	10.1687561	10.40758391	10.06028028	10.83942693	11.49108215	10.91955075	11.10179667	11.34458639	11.03460323
128	5	9.689715616	10.01093094	9.370219247	11.31306372	11.40735738	10.83243442	11.2445083	11.2998444	10.91105381
128	6	9.744382751	10.00207707	9.583732235	11.2897342	11.41701545	11.00783431	11.24404271	11.29880163	11.0019767
128	7	9.8213431	9.888720946	9.557324153	10.94539974	11.38604201	10.76038087	11.16415759	11.27105014	10.8500951
128	8	8.235285388	8.469733551	8.036071147	9.273831963	9.832465804	9.301016486	9.471739172	9.727690754	9.286636868
128	9	9.72728157	10.01823047	9.552489322	10.92662266	11.19315534	10.83517847	10.86071495	11.07676704	10.70593509
128	10	7.971611254	8.366765032	7.758465514	9.119855734	9.729341335	9.029088849	9.126396089	9.67784057	8.912546421
129	1	7.892460492	8.359058829	7.860554373	9.262301134	10.36769912	8.941990175	9.238078626	10.39060423	8.834486273
129	2	7.796640484	8.334928481	8.249042166	9.00561081	9.979676952	9.241767374	8.942502707	9.972455094	9.14028702
129	3	7.510597483	8.158048933	7.252660665	9.10429644	10.08774146	8.74429083	9.058359206	10.09445547	8.699006578
129	4	6.978598973	8.472093451	7.54920342	9.337912048	10.44095539	9.520596963	9.501847302	10.50735801	9.464863805
129	5	6.348288078	7.720260204	6.134713767	8.928090149	10.03103372	8.496230316	9.09200797	10.09743634	8.660148137
129	6	6.351428206	7.818604556	6.078778751	8.739644769	9.841441192	8.369274455	8.903729989	9.90885455	8.53178166
129	7	6.195858418	7.633529616	5.973288557	8.604246941	9.709994777	8.304830519	8.764442624	9.773106447	8.464702227
129	8	7.119156499	7.860097733	6.742425283	9.06899254	10.14514588	8.563924701	9.138017233	10.18435017	8.63917999
129	9	7.491788563	7.386593705	7.150584753	9.076110595	9.216362221	8.701649404	9.124368165	9.274267081	8.750128628
129	10	7.377778192	7.183194769	7.088041971	8.694014039	9.402068339	8.52901936	8.645224731	9.436546989	8.467863761
130	1	6.197209995	6.83988961	6.228654915	7.558598258	8.432302506	7.38914315	7.484417485	8.361440084	7.282617316
130	2	6.274587167	6.773764904	6.16343196	7.948340805	8.583347465	7.857094801	7.850703649	8.503787068	7.782223294
130	3	6.512164027	6.904990015	6.026362995	8.144345018	8.368356487	7.607742603	7.81237666	8.31300727	7.235774881
130	4	8.218802967	9.838061937	8.037048087	10.16393275	10.75866888	9.972963352	9.719569657	10.62433995	9.522500356
130	5	8.218802967	9.758237073	6.938693692	10.16393275	10.75866888	8.827930666	9.719569657	10.62433995	8.383567572
130	6	7.338576149	9.103539628	6.178453759	9.509458897	10.12344807	8.295114733	8.964211065	9.938295517	7.7464748
130	7	7.579060351	8.984636222	6.429383356	9.570258476	10.06533976	8.352352935	9.131461863	9.962723469	7.907222102
130	8	5.797190798	6.711982646	5.055352313	7.470742628	7.819749067	6.664325374	7.137884469	7.851409339	6.320111811
130	9	7.962456927	8.550342193	7.219371824	9.753318913	10.34400773	9.036688432	9.327840996	10.21972329	8.576506398
130	10	6.876339166	6.885489195	5.92053293	8.049870865	9.092700182	7.595565022	7.982812509	9.138580822	7.216880763
131	1	5.113622912	5.70203436	4.412169446	7.242900769	7.686052234	6.469155085	6.995225993	7.506048226	6.200962601
131	2	5.96432862	6.985711459	5.779891112	7.940279569	8.553938889	7.920412953	7.605571475	8.456781822	7.622063511
131	3	5.582295565	7.403945098	4.674477791	7.984608667	8.618901232	7.026972338	7.624658146	8.524257948	6.635848895
131	4	6.852587772	9.428643666	5.960663078	9.227445442	10.13051729	8.244494664	8.871138974	9.981998129	7.888128814
131	5	7.242525814	9.953751624	5.948540841	9.765884769	10.70922765	8.33832138	9.380922012	10.551421	7.953358622
131	6	6.368246488	8.856224143	5.323671253	8.792051292	9.57747783	7.662996731	8.388879085	9.415146929	7.26693008
131	7	7.171337077	9.916269469	5.946747494	9.738207211	10.68102439	8.362534895	9.329722584	10.52081128	7.961799573
131	8	6.90789328	9.29758201	5.55286971	9.382887442	10.2875932	7.895761378	9.006864998	10.1500012	7.51644052
131	9	6.902547915	7.881049218	6.148233365	9.368503763	10.2613534	8.553362844	9.005497783	10.11991605	8.175298364
131	10	5.998780087	7.10355338	4.968539251	8.019858776	8.820788579	7.119202144	7.703190797	8.725083099	6.768259564
132	1	4.653168276	5.007846644	4.723410731	5.1983838	5.520312402	5.17347329	5.142803471	5.528218786	5.110146746
132	2	5.470074978	6.813029609	5.956172132	7.15311709	8.157457628	7.672712824	7.165848247	8.142160303	7.691163512
132	3	7.821999638	8.873315669	7.480938679	8.357849139	9.288945868	7.987002253	8.226612621	9.307365011	7.849979435
132	4	4.160829373	4.712740148	4.409550086	4.918019813	5.398559044	4.879250307	4.834776914	5.393480515	4.801842283
132	5	8.679126593	9.925037519	8.258669316	9.038248406	10.13240333	8.56496094	8.946454071	10.1344904	8.459217368
132	6	8.083043764	9.042929189	7.778278383	8.79734225	9.758945272	8.35623923	8.680835584	9.753063449	8.226631474
132	7	7.769268745	8.868747813	7.73535811	8.74464192	9.619392493	8.323139738	8.564840842	9.564159288	8.194207944
132	8	8.524851161	9.668286621	8.145734005	9.036624034	10.08349104	8.564189147	8.91127948	10.08535938	8.458554765
132	9	8.162166409	9.149426051	8.013582808	8.761101555	9.632588276	8.442659011	8.634732885	9.623516488	8.325580086
132	10	6.775489913	8.000347703	7.022967366	7.916883419	9.022838619	7.916605011	7.928579816	9.041932078	7.98228818
133	1	6.564763561	6.97084262	5.97165255	8.143938019	8.629177149	7.711423318	7.909731125	8.562295027	7.271312286
133	2	6.620843338	7.217787394	6.535458589	8.443833858	8.534144412	8.50011177	7.916329188	8.361789044	8.078042189
133	3	7.768238235	8.171648042	6.863655056	9.856818151	9.960538992	8.930028372	9.378512851	9.716897845	8.432105639
133	4	9.069935552	10.54454224	8.402279292	11.30453063	11.40622808	10.81221064	10.66501121	11.26405027	10.17173809
133	5	9.186008767	10.67771718	8.018901648	11.44703979	11.54943433	10.27993268	10.79955583	11.40574407	9.632448708
133	6	9.140346372	10.66048225	7.836523056	11.44703979	11.54943433	10.13084042	10.79269167	11.40574407	9.483356457
133	7	9.057999238	10.59426824	7.755436877	11.40805678	11.46848814	10.0832286	10.72075459	11.31224732	9.408316403
133	8	8.675971011	9.843693651	7.209252008	10.85434297	11.00423832	9.432321759	10.26536751	10.86933388	8.797730839
133	9	8.774410601	9.652050951	8.066568341	10.94399866	11.10993219	10.30002195	10.36543717	10.97057744	9.657766989
133	10	7.265025634	7.026409479	6.061981561	9.21634179	9.449596886	8.145730992	8.740688025	9.33698887	7.535217397
134	1	6.455766822	6.52644836	6.277290125	7.533336606	8.172682782	7.530318253	7.378178562	8.11033038	7.330439509
134	2	5.657734065	6.173973608	6.051285006	7.096566662	7.57068907	7.43170658	6.800150142	7.250835039	7.175156592
134	3	4.830560421	5.839011825	4.21847216	6.298061439	6.521246435	5.701380093	5.856102512	6.420900861	5.213354625
134	4	7.072748606	8.336731655	7.843876234	8.706304002	9.090675357	9.278081631	8.271918691	8.968881699	9.043046319
134	5	7.072748606	8.336731655	6.357524415	8.706304002	9.090675357	7.99107981	8.271918691	8.968881699	7.5566945
134	6	7.072320164	8.274484603	6.665370358	8.706304002	9.090675357	8.298925754	8.271918691	8.968881699	7.864540443
134	7	4.813036249	6.508385449	4.329765139	7.114876159	7.228678781	6.649500925	6.349586056	7.071308154	5.870313255
134	8	6.999910928	8.131563507	6.24270776	8.555882065	8.939922471	7.83602199	8.147299696	8.8271767	7.403239641
134	9	7.089451514	7.587404765	6.912517204	8.657602523	9.014097961	8.489309934	8.213808929	8.90736266	8.032758115
134	10	6.699912071	6.791773881	6.285270512	7.655292581	8.401439184	7.615901247	7.494113934	8.41462417	7.378669639
135	1	7.104905967	8.139230989	7.466577234	7.906242517	8.986748747	8.24434094	7.977020837	9.052393301	8.302835605
135	2	6.461462381	8.063538901	7.079723025	7.872714204	8.686172072	8.225057149	7.872399237	8.652319382	8.311536263
135	3	7.017492991	7.495406195	7.175107223	7.638067852	8.56187049	7.848194045	7.65933896	8.635365371	7.881030281
135	4	7.512311759	8.151764091	7.526852608	8.037020854	9.141858175	8.375184204	8.095888646	9.236925511	8.443656045
135	5	5.765596522	6.815995745	6.201608329	7.293934303	7.884794812	7.325032566	7.069702875	7.839486797	7.222750815
135	6	6.365545389	7.109346901	6.475435013	7.417998878	8.362332816	7.609980424	7.424999074	8.416923176	7.510847999
135	7	6.049806376	6.734380895	6.250902168	7.059661699	7.846903044	7.184194262	7.039017919	7.900805763	7.182791121
135	8	5.980907001	6.520072134	5.903851074	7.036365695	7.940305604	7.001298716	6.953387311	7.97606393	6.914054372
135	9	7.379584776	8.154844772	7.503790265	7.944653043	9.062531241	8.303879085	8.024027856	9.16543227	8.390147503
135	10	6.727405707	7.594611043	6.972638182	7.636515307	8.5678032	7.982755653	7.624038254	8.630953314	8.022082709
136	1	6.367053856	7.441508794	6.799055804	7.111211475	8.044194639	7.673640598	7.093573573	8.065512594	7.69437218
136	2	7.250238356	8.47603725	7.855779238	7.990998816	8.946752128	8.734008757	7.854793122	8.903914374	8.557375524
136	3	5.95683335	6.302472524	5.925492144	6.198269777	6.451078985	6.434186849	6.049238463	6.383869947	6.42073203
136	4	8.1414319	9.367911237	8.65280351	8.731064178	9.559369949	9.445778656	8.536598964	9.505939033	9.178373542
136	5	7.266616887	8.354375125	7.614136483	7.811400031	8.620892968	8.364885875	7.688215354	8.585128314	8.286599102
136	6	8.083460138	9.312959984	8.666805391	8.733070913	9.569639728	9.460948313	8.542816125	9.518548117	9.207353971
136	7	7.31558743	8.432171511	7.744250396	8.154678638	8.719620623	8.75659156	8.018655597	8.634212989	8.474133797
136	8	8.483217213	9.744436303	9.129433935	9.151296123	9.981640914	9.923685479	8.953572841	9.926569946	9.624657624
136	9	6.604808956	7.654451214	6.974533184	7.21699437	8.059489846	7.728341564	7.117057131	8.033604552	7.702541109
136	10	7.541905843	8.705671001	8.133953755	8.239536336	9.087866323	8.837362241	8.067499063	9.037575433	8.712263391
137	1	6.203962075	6.312510107	5.904424846	7.704019038	8.138405242	7.444916063	7.468802866	8.114210024	7.272376306
137	2	6.436947383	7.373416778	7.020842575	8.109462628	8.426750913	8.479250629	7.795026123	8.361769297	8.247908097
137	3	6.784944779	7.539701489	6.282218836	8.507788267	8.434353047	7.982221742	8.101719359	8.481695437	7.588071734
137	4	7.133261072	8.242497925	7.089588305	8.883937867	9.20606349	8.982778441	8.559995901	9.129574591	8.691191215
137	5	6.868456358	7.683371521	6.549986742	8.883937867	9.20606349	8.300331061	8.559995901	9.129574591	7.976389095
137	6	7.082435419	8.113578017	6.704698318	8.883937867	9.20606349	8.470376795	8.559995901	9.129574591	8.146434829
137	7	7.036405001	8.016499226	6.619341697	8.882102325	9.202300563	8.388652771	8.55707803	9.125678474	8.0821183
137	8	6.931947313	7.829279502	6.368556215	8.591477005	8.995884742	8.040313834	8.289474182	8.935377087	7.735843681
137	9	7.004787179	6.957711429	6.625187068	8.742158387	9.104877052	8.337504289	8.428826843	9.035615872	8.023000311
137	10	6.46246485	6.667324297	6.19140188	7.964877012	8.541522852	7.695940568	7.717278575	8.523689014	7.434218207
138	1	7.508249193	8.168688539	7.304487842	8.450678896	9.266574908	8.852449839	8.267845054	9.2219202	8.995694831
138	2	7.609181986	8.307180946	7.526764544	8.646889173	9.394819612	9.150323664	8.437138594	9.338679862	9.106397309
138	3	7.039943148	7.985753458	6.76457009	8.42425963	8.547103708	8.246597931	8.00241574	8.550778999	7.825395973
138	4	7.1544761	8.500602695	7.213373414	8.839709458	9.249232661	8.968186421	8.477796411	9.152890848	8.683921752
138	5	7.142677254	8.448624427	6.57055233	8.839709458	9.249232661	8.255603908	8.477796411	9.152890848	7.893690861
138	6	7.099862504	8.337009459	6.736288101	8.839709458	9.234715401	8.435026853	8.477796411	9.138373589	8.073113806
138	7	6.981963508	8.216433972	6.555065217	8.810216364	9.16263845	8.33318445	8.442662682	9.082193469	7.96588063
138	8	7.16776999	8.078105451	6.696772479	8.617487648	9.169050513	8.329150512	8.320320785	9.13703379	8.152885242
138	9	7.284686642	7.326452606	7.031484466	8.769930235	9.283538985	8.674139115	8.451347201	9.199905594	8.425831708
138	10	7.353255282	7.977612587	7.085524878	8.501052262	9.216747863	8.631673721	8.301937241	9.179711933	8.61405495
139	1	5.912944789	5.90079519	5.57509228	7.543416203	8.177946512	7.38159	7.437385169	7.947558102	7.108955644
139	2	6.331213998	6.50203448	6.031323037	7.910169592	8.360943686	7.944368968	7.737249501	8.180352545	7.659118333
139	3	6.194288641	7.535550393	6.077855967	8.124524044	8.375328636	7.991123048	7.759357667	8.349039116	7.641803124
139	4	8.153934919	9.628522284	8.101587355	10.13768302	10.64160427	10.46115304	9.849978182	10.57035942	10.10744855
139	5	8.153934919	9.808479937	7.792506731	10.13768302	10.64160427	9.759021673	9.849978182	10.57035942	9.471316838
139	6	8.128409228	8.213013965	7.875448952	10.13686631	10.58865903	9.849870973	9.846851409	10.51883216	9.562166138
139	7	7.594794887	7.203377743	7.365207741	9.853428502	10.03516407	9.60708653	9.502664019	9.973519957	9.269412198
139	8	7.110441852	7.078554701	6.690893788	8.947381483	9.385397282	8.504247242	8.668856037	9.272755907	8.227962529
139	9	7.6390787	7.543325528	7.442147801	9.592486059	10.09197389	9.384164234	9.306642712	9.95502833	9.098177965
139	10	6.367519427	6.282667201	5.894099018	8.198266968	8.68875432	7.724046565	7.925801072	8.388829953	7.450343656
140	1	5.937030409	6.137581037	5.803500887	7.739185836	7.801931497	7.462955154	7.514712962	7.769346568	7.446045047
140	2	6.85301263	7.228060997	6.793224225	8.62320919	8.843554351	8.522918014	8.362637403	8.815150283	8.451907943
140	3	7.442637262	8.596916335	7.212763817	9.767835902	9.632230019	9.519839524	9.431222965	9.653755499	9.214167114
140	4	8.447147254	9.934140781	8.635105781	10.73289058	10.75883395	11.07649493	10.29950909	10.67772878	10.95359887
140	5	8.145580675	7.094318247	7.649616993	10.73289058	10.75883395	10.17838153	10.29950909	10.67772878	9.745000037
140	6	8.44412485	7.819768163	8.12509842	10.73289058	10.75883395	10.41223616	10.29950909	10.67772878	9.978854662
140	7	8.301056589	7.903656363	8.004608933	10.55807299	10.47772735	10.28388867	10.10505089	10.37834822	9.830019173
140	8	7.584361247	7.413567181	6.994731994	9.466774234	9.713450737	9.069502338	9.17987531	9.668747941	8.706588267
140	9	8.186975	8.087848088	7.968648783	10.285008	10.46574323	10.16782815	9.912688412	10.40854038	9.757953949
140	10	7.077155695	7.034187256	6.616956828	8.726945141	9.157133002	8.585229162	8.499685995	9.118625166	8.228326634
141	1	4.450692973	4.527690496	4.159260812	6.237973247	6.380484145	5.851737154	6.379396321	6.353197374	6.013288721
141	2	5.188896163	5.290543641	4.925296778	7.216414773	7.298095397	6.787210129	7.379060134	7.271724481	6.950169867
141	3	6.722787335	6.276717308	6.51761592	9.14863266	9.073021705	8.91371668	9.148031988	9.087773931	8.961119114
141	4	6.817446221	7.120635316	6.703119538	9.39572182	9.477846121	8.999147166	9.50820838	9.454130145	9.161659072
141	5	6.892803494	6.690201997	6.725752934	9.472051249	9.522916238	9.119829832	9.523148466	9.523148466	9.172723871
141	6	6.95403707	6.88246426	6.837547965	9.440410775	9.415586012	9.063645004	9.483206341	9.408977405	9.180973223
141	7	6.71742667	6.4489855	6.609428324	9.385451886	9.355057551	9.009348975	9.438476326	9.312600892	9.13677893
141	8	6.161317206	6.130202483	5.876544426	8.352086137	8.377139476	7.915143561	8.406905309	8.366149886	7.96653662
141	9	6.302026247	6.366743113	6.067861613	8.614834949	8.63836854	8.306517524	8.660161451	8.629142284	8.365302992
141	10	5.069112217	5.065574457	4.754854886	6.929066886	7.010421361	6.584560168	7.019199198	7.001302794	6.677629701
